# Supplementary material for: Selective sweeps for mutations increasing height impede identification of causative mutations for fertility and other correlated traits in cattle
Source: Genet Sel Evol. 2025 Oct 7;57:56. doi: 10.1186/s12711-025-01004-x (PMC12506307; doi:10.1186/s12711-025-01004-x)
Supplement: Supplementary file 1 — Additional file 1: Table S1. The significant SNPs identified for various traits: Body Condition Score (BCS), height, weight, and heifer puberty. A total of 114, 6,405, 1,683, and 4,142 significant SNPs were found for each trait, respectively, with a significance threshold of P < 1 × 10–9. Table S2. Correlations calculated using signed t-values of candidate QTLs associated with corresponding gene expression and various phenotypic traits. T-values represent the ratio of the effect size to the standard error (a measure of variability or uncertainty in the estimate of the effect size) obtained from eQTL analysis or GWAS analysis. [file 12711_2025_1004_MOESM1_ESM.xlsx]

## Sheet: Table S1
Table S1. The significant SNPs identified for various traits: Body Condition Score (BCS), height, weight, and heifer puberty. A total of 114, 6,405, 1,683, and 4,142 significant SNPs were found for each trait, respectively, with a significance threshold of P < 1×10-9.
5	0.98	47613200	C	T	0.344908	0.0316669	0.00498412	2.10384e-10	BCS
5	0.94	47507791	A	G	0.359905	0.0309185	0.00487237	2.2143e-10	BCS
5	0.52	47492303	A	G	0.315096	0.0338165	0.00537239	3.08376e-10	BCS
5	0.97	47509069	T	C	0.360517	0.0305496	0.00486681	3.44866e-10	BCS
5	0.96	47507900	A	G	0.360863	0.0305093	0.00486056	3.45361e-10	BCS
5	0.94	47522257	T	C	0.358866	0.0306824	0.00489197	3.56468e-10	BCS
5	0.97	47613476	G	A	0.352203	0.0310574	0.0049569	3.71642e-10	BCS
5	0.97	47510367	A	G	0.360415	0.0304873	0.004868	3.78125e-10	BCS
5	0.89	47520872	T	C	0.362432	0.0305446	0.00487817	3.81305e-10	BCS
5	0.98	47699986	T	A	0.35151	0.0305522	0.00488269	3.91826e-10	BCS
5	0.98	47610009	G	A	0.350308	0.0309659	0.00495372	4.0773e-10	BCS
5	0.98	47610010	A	C	0.350308	0.0309659	0.00495372	4.0773e-10	BCS
5	0.97	47613858	G	C	0.35149	0.0309406	0.00495095	4.11945e-10	BCS
5	0.95	47517996	C	T	0.361536	0.0305503	0.00489018	4.17657e-10	BCS
5	0.98	47515521	T	C	0.363288	0.0305227	0.004887	4.21936e-10	BCS
5	0.97	47510449	C	T	0.359987	0.0304096	0.00486962	4.24485e-10	BCS
5	0.98	47511787	G	A	0.359783	0.0304061	0.00487159	4.33358e-10	BCS
5	0.98	47608249	C	T	0.350573	0.0309343	0.00495963	4.45416e-10	BCS
5	0.97	47616335	G	C	0.351428	0.0308623	0.00494926	4.49645e-10	BCS
5	0.99	47607277	C	T	0.351102	0.030905	0.0049567	4.51757e-10	BCS
5	0.96	47522555	G	A	0.358887	0.0304697	0.00488918	4.60304e-10	BCS
5	0.95	47607868	GCGACT	G	0.350715	0.030902	0.00495927	4.63002e-10	BCS
5	0.95	47607875	C	G	0.350715	0.030902	0.00495927	4.63002e-10	BCS
5	0.98	47609393	C	T	0.349941	0.0308633	0.00495332	4.63983e-10	BCS
5	0.96	47610789	G	A	0.35149	0.0308664	0.00495486	4.67897e-10	BCS
5	0.97	47612833	T	C	0.351795	0.0308501	0.00495229	4.68028e-10	BCS
5	0.96	47522734	C	G	0.358642	0.0304464	0.00488795	4.69827e-10	BCS
5	0.99	47505525	A	G	0.34448	0.0305254	0.00490233	4.76355e-10	BCS
5	0.99	47609146	A	C	0.350654	0.0308231	0.00495097	4.79501e-10	BCS
5	0.98	47609277	G	C	0.3499	0.0308416	0.00495425	4.80666e-10	BCS
5	0.97	47607393	G	A	0.350634	0.0308685	0.00496002	4.86313e-10	BCS
5	0.99	47609175	G	C	0.350511	0.0307895	0.00494761	4.87401e-10	BCS
5	0.98	47608280	A	C	0.350084	0.0308213	0.00495288	4.88004e-10	BCS
5	0.97	47699788	G	T	0.351816	0.0303928	0.00488461	4.90405e-10	BCS
5	0.95	47702385	G	A	0.351958	0.0302905	0.00487641	5.24362e-10	BCS
5	0.97	47509032	G	A	0.359539	0.0302897	0.00487871	5.34751e-10	BCS
5	0.97	47699779	C	T	0.351958	0.0303172	0.00488314	5.34788e-10	BCS
5	0.98	47609434	A	G	0.350063	0.0307429	0.00495187	5.3547e-10	BCS
5	0.96	47700544	C	T	0.351286	0.0302674	0.00487605	5.38824e-10	BCS
5	0.96	47507930	C	T	0.360741	0.0301531	0.00486057	5.51826e-10	BCS
5	0.98	47580156	T	G	0.350247	0.0307699	0.00496096	5.56041e-10	BCS
5	0.97	47610997	A	G	0.351001	0.0307461	0.00495741	5.57305e-10	BCS
5	0.93	47507008	A	G	0.344663	0.0304164	0.00490435	5.57764e-10	BCS
5	0.98	47518676	G	A	0.361271	0.0303389	0.00489201	5.58476e-10	BCS
5	0.98	47611013	C	G	0.350471	0.0306854	0.00495146	5.74639e-10	BCS
5	0.98	47607006	C	A	0.349574	0.0307086	0.00495743	5.84841e-10	BCS
5	0.98	47614282	C	T	0.352203	0.0306418	0.00495277	6.14006e-10	BCS
5	0.97	47615223	A	C	0.351591	0.0306316	0.0049517	6.16824e-10	BCS
5	0.96	47524769	G	A	0.360659	0.0300361	0.0048561	6.20097e-10	BCS
5	0.98	47510935	T	A	0.359844	0.0300712	0.00486842	6.54166e-10	BCS
5	0.97	47517625	A	G	0.361495	0.0302053	0.00489068	6.57036e-10	BCS
5	0.97	47524588	G	A	0.36017	0.0300212	0.00486094	6.57473e-10	BCS
5	0.93	47697119	T	TATTGTCGTCA	0.352529	0.0301064	0.0048776	6.72715e-10	BCS
5	0.99	47608574	G	A	0.350145	0.0305729	0.00495405	6.77289e-10	BCS
5	0.98	47606984	C	T	0.349533	0.0305592	0.00495382	6.88045e-10	BCS
5	0.97	47604804	C	T	0.349798	0.030567	0.00495619	6.9404e-10	BCS
5	0.96	47506123	T	C	0.344174	0.0302551	0.00490635	6.98128e-10	BCS
5	0.97	47513050	A	G	0.362025	0.0300552	0.004877	7.15391e-10	BCS
5	0.96	47509929	G	C	0.359518	0.0300164	0.00487094	7.1679e-10	BCS
5	0.98	47512251	C	T	0.360537	0.0299847	0.00486583	7.16934e-10	BCS
5	0.98	47614600	A	G	0.352081	0.0304843	0.00494712	7.18193e-10	BCS
5	0.97	47612791	G	A	0.351653	0.0305165	0.0049524	7.18503e-10	BCS
5	0.85	47702926	C	A	0.356625	0.0299918	0.00486949	7.3148e-10	BCS
5	0.98	47515623	T	C	0.36233	0.030152	0.00489587	7.33637e-10	BCS
5	0.99	47580893	G	A	0.350919	0.0305378	0.00495863	7.34304e-10	BCS
5	0.95	47518003	ACAGTCTTTGCAAAAGCTGTTG	A	0.361393	0.0301166	0.00489435	7.58629e-10	BCS
5	0.96	47518227	C	CACAAGAG	0.361515	0.0300825	0.00488883	7.5881e-10	BCS
5	0.98	47515606	T	C	0.362351	0.0301237	0.00489568	7.59777e-10	BCS
5	0.97	47606421	A	G	0.35043	0.0304765	0.0049533	7.61414e-10	BCS
5	0.95	47524786	G	A	0.360782	0.0298496	0.00485467	7.81593e-10	BCS
5	0.98	47605467	C	T	0.349941	0.0304675	0.00495619	7.87854e-10	BCS
5	0.97	47508818	C	T	0.36017	0.0298983	0.0048644	7.92874e-10	BCS
5	0.96	47507465	T	C	0.34558	0.0299326	0.00487011	7.93715e-10	BCS
5	0.98	47510776	C	A	0.361006	0.029861	0.00486002	8.03605e-10	BCS
5	0.96	47605640	T	C	0.350084	0.0304504	0.00495667	8.08131e-10	BCS
5	0.98	47511226	G	A	0.359335	0.0299505	0.00487717	8.20251e-10	BCS
5	0.98	47510796	T	C	0.360598	0.0298501	0.00486102	8.21597e-10	BCS
5	0.98	47606850	C	T	0.349696	0.0304397	0.00495728	8.23123e-10	BCS
5	0.98	47573439	A	G	0.353935	0.0303577	0.0049445	8.26875e-10	BCS
5	0.98	47581480	C	G	0.351469	0.0304134	0.00495594	8.42216e-10	BCS
5	0.98	47581482	G	A	0.351469	0.0304134	0.00495594	8.42216e-10	BCS
5	0.95	47603156	C	T	0.349961	0.0304151	0.00495641	8.43469e-10	BCS
5	0.98	47584392	G	T	0.35151	0.0304047	0.00495539	8.47967e-10	BCS
5	0.8	47702909	T	C	0.357114	0.0298694	0.00486876	8.52044e-10	BCS
5	0.98	47574477	AC	A	0.351938	0.0303698	0.00495216	8.64395e-10	BCS
5	0.96	47602935	G	A	0.350878	0.0304003	0.00495729	8.65412e-10	BCS
5	0.98	47581516	A	G	0.352264	0.0303365	0.00494758	8.7004e-10	BCS
5	0.98	47606565	G	C	0.350348	0.0303698	0.00495347	8.73196e-10	BCS
5	0.98	47512030	T	C	0.359416	0.0298286	0.00486594	8.78385e-10	BCS
5	0.93	47517945	AG	A	0.361352	0.0299866	0.00489226	8.82121e-10	BCS
5	0.93	47517948	T	A	0.361352	0.0299866	0.00489226	8.82121e-10	BCS
5	0.93	47517949	T	A	0.361352	0.0299866	0.00489226	8.82121e-10	BCS
5	0.97	47604611	A	G	0.349839	0.0303741	0.00495645	8.88808e-10	BCS
5	0.97	47604622	T	TC	0.349839	0.0303741	0.00495645	8.88808e-10	BCS
5	0.97	47504832	A	T	0.344928	0.0300245	0.00489963	8.90433e-10	BCS
5	0.97	47517560	T	C	0.36233	0.0299223	0.0048836	8.94965e-10	BCS
5	0.97	47604720	T	C	0.349778	0.0303708	0.0049578	9.01954e-10	BCS
5	0.97	47602994	C	T	0.349737	0.030365	0.00495716	9.04142e-10	BCS
5	0.97	47605589	T	C	0.349819	0.0303594	0.00495699	9.09376e-10	BCS
5	0.97	47513512	T	C	0.363899	0.0299493	0.00489018	9.10423e-10	BCS
5	0.96	47605545	A	G	0.349696	0.0303604	0.00495761	9.12554e-10	BCS
5	0.96	47605598	C	A	0.349839	0.0303495	0.00495707	9.21349e-10	BCS
5	0.98	47514632	C	G	0.363879	0.0299538	0.00489287	9.24486e-10	BCS
5	0.97	47511997	C	A	0.359416	0.0297897	0.00486701	9.31433e-10	BCS
5	0.98	47604979	G	A	0.349696	0.0303263	0.00495678	9.46785e-10	BCS
5	0.98	47605015	G	C	0.349676	0.0303255	0.00495724	9.5113e-10	BCS
5	0.96	47605554	G	A	0.349656	0.0303218	0.00495724	9.5553e-10	BCS
5	0.97	47581548	G	T	0.352203	0.0302729	0.00494954	9.57659e-10	BCS
5	0.97	47581549	G	GCTT	0.352203	0.0302729	0.00494954	9.57659e-10	BCS
5	0.97	47581544	AG	A	0.352223	0.0302646	0.00494907	9.64305e-10	BCS
5	0.98	47606072	C	T	0.34988	0.0303121	0.0049574	9.68461e-10	BCS
5	0.97	47512095	C	T	0.360191	0.0297563	0.00486796	9.79721e-10	BCS
5	0.95	47616478	T	C	0.351632	0.0302504	0.00494993	9.88334e-10	BCS
5	0.96	47611389	CA	C	0.350899	0.0302882	0.00495714	9.9622e-10	BCS
5	0.98	47845759	C	T	0.249865	0.0532913	0.00806363	3.87317e-11	heifer puberty
5	0.97	47847936	C	T	0.250045	0.0532165	0.00806113	4.0671e-11	heifer puberty
5	0.99	47845893	TAGA	T	0.249847	0.053186	0.00806364	4.23013e-11	heifer puberty
5	0.97	47847003	A	G	0.249991	0.0530791	0.00805892	4.50682e-11	heifer puberty
5	0.97	47846359	C	T	0.225791	0.0503553	0.00765735	4.83041e-11	heifer puberty
5	0.97	47846300	T	C	0.224745	0.0503167	0.00769336	6.14064e-11	heifer puberty
5	0.94	47849699	T	C	0.25055	0.0523363	0.00804219	7.62997e-11	heifer puberty
5	0.87	47313332	C	T	0.258924	0.0443223	0.00681216	7.69994e-11	heifer puberty
5	0.92	47849174	C	T	0.226387	0.0496834	0.00767203	9.42442e-11	heifer puberty
5	0.96	47846892	C	T	0.224293	0.0494062	0.00766562	1.15472e-10	heifer puberty
5	0.94	47851672	A	G	0.250514	0.0517149	0.00805137	1.33515e-10	heifer puberty
5	0.95	47851690	G	A	0.250496	0.0516505	0.00805299	1.41917e-10	heifer puberty
5	0.98	47846253	G	A	0.224781	0.0492114	0.00769192	1.57622e-10	heifer puberty
5	0.96	47847015	G	C	0.225268	0.0490239	0.00767198	1.6589e-10	heifer puberty
5	0.96	47847026	C	G	0.22516	0.0489523	0.00767091	1.75303e-10	heifer puberty
5	1	47846031	C	T	0.224023	0.0489841	0.00769142	1.90688e-10	heifer puberty
5	0.95	47847862	C	T	0.225286	0.04884	0.00767459	1.96741e-10	heifer puberty
5	0.96	47845209	A	C	0.223355	0.0488381	0.00768792	2.11733e-10	heifer puberty
5	0.94	47849064	T	C	0.225358	0.0485443	0.00766222	2.365e-10	heifer puberty
5	0.96	47846801	C	A	0.225557	0.0485385	0.00766188	2.37241e-10	heifer puberty
5	0.92	47849001	G	A	0.225557	0.0483673	0.00763958	2.43344e-10	heifer puberty
5	0.93	47848360	A	C	0.224438	0.0485366	0.00767187	2.50683e-10	heifer puberty
5	0.99	47845995	C	T	0.223247	0.0486294	0.00769721	2.65322e-10	heifer puberty
5	0.92	47849410	A	G	0.225178	0.0480905	0.0076398	3.07911e-10	heifer puberty
5	0.95	47848141	A	G	0.224853	0.0482244	0.00766654	3.16977e-10	heifer puberty
5	0.95	47848264	T	C	0.224799	0.0482159	0.00766535	3.17235e-10	heifer puberty
5	0.91	47849866	A	G	0.227758	0.048134	0.00765899	3.2861e-10	heifer puberty
5	0.92	47849368	T	C	0.2246	0.0479801	0.00763517	3.29784e-10	heifer puberty
5	0.94	47846754	G	C	0.223752	0.0478894	0.00763931	3.63819e-10	heifer puberty
5	0.93	47849985	T	C	0.225827	0.0478452	0.00765698	4.14215e-10	heifer puberty
5	0.97	47845347	C	A	0.223229	0.048015	0.00768854	4.23766e-10	heifer puberty
5	0.95	47841698	A	C	0.253149	0.049646	0.00795	4.24402e-10	heifer puberty
5	0.96	47844788	A	G	0.223842	0.0479384	0.00768673	4.47412e-10	heifer puberty
5	0.94	47848273	G	T	0.225214	0.0475894	0.0076565	5.11422e-10	heifer puberty
5	0.92	47850091	T	C	0.226802	0.0474574	0.00764169	5.2875e-10	heifer puberty
5	0.33	47789208	G	A	0.269914	0.0403901	0.0065091	5.46388e-10	heifer puberty
5	0.98	47796553	C	G	0.254647	0.0462107	0.00745388	5.66252e-10	heifer puberty
5	0.99	47798551	A	G	0.255712	0.0461677	0.00745009	5.7574e-10	heifer puberty
5	0.99	47798560	G	C	0.255712	0.0461677	0.00745009	5.7574e-10	heifer puberty
5	0.94	47838773	C	T	0.254611	0.046088	0.00744486	5.99449e-10	heifer puberty
5	0.95	47849306	C	T	0.247898	0.0492944	0.00798621	6.7246e-10	heifer puberty
5	0.95	47841315	G	A	0.252752	0.0490946	0.00796226	7.00794e-10	heifer puberty
5	0.94	47848317	A	G	0.224961	0.0472287	0.00766138	7.06996e-10	heifer puberty
5	0.97	47796929	G	C	0.255206	0.0458571	0.00745247	7.59007e-10	heifer puberty
5	0.93	47850172	C	T	0.226152	0.0469577	0.00765364	8.49769e-10	heifer puberty
5	0.94	47848546	A	G	0.223915	0.0469025	0.00765679	9.03369e-10	heifer puberty
5	0.98	47794500	G	A	0.253077	0.0450885	0.00736894	9.4329e-10	heifer puberty
5	0.98	47800294	G	A	0.254954	0.0456117	0.00746336	9.87525e-10	heifer puberty
6	0.95	37998696	G	A	0.204497	-0.0427334	0.00535292	1.42598e-15	heifer puberty
6	0.75	37747652	A	C	0.0583066	-0.0755524	0.00958407	3.19297e-15	heifer puberty
6	0.95	37999740	C	A	0.182084	-0.0439874	0.00558461	3.36578e-15	heifer puberty
6	0.87	37758847	T	C	0.0660483	-0.0687971	0.00891429	1.18517e-14	heifer puberty
6	1	37991751	T	C	0.168062	-0.0443685	0.00580471	2.11357e-14	heifer puberty
6	0.97	37998187	C	A	0.166799	-0.0443654	0.00581867	2.44692e-14	heifer puberty
6	0.82	37743419	T	G	0.0652723	-0.0683654	0.00897199	2.5393e-14	heifer puberty
6	0.97	37992487	G	C	0.167088	-0.0442851	0.00581822	2.7103e-14	heifer puberty
6	0.88	37986593	T	C	0.167647	-0.0442059	0.00581117	2.8043e-14	heifer puberty
6	0.9	37118323	A	G	0.0575667	-0.0731979	0.00964124	3.14598e-14	heifer puberty
6	0.89	37749976	A	C	0.0654708	-0.0679033	0.00898086	4.00314e-14	heifer puberty
6	0.85	37742123	G	T	0.0613924	-0.0702416	0.00929506	4.12863e-14	heifer puberty
6	0.82	37708722	T	C	0.059245	-0.0715132	0.00946528	4.17812e-14	heifer puberty
6	0.95	37974370	A	G	0.169109	-0.043575	0.00577167	4.35894e-14	heifer puberty
6	0.84	37745862	A	G	0.0633775	-0.0688456	0.00914487	5.13932e-14	heifer puberty
6	0.91	37755196	T	C	0.0652182	-0.0676896	0.00899394	5.22651e-14	heifer puberty
6	0.64	37757592	A	T	0.0567185	-0.0731182	0.00972849	5.6525e-14	heifer puberty
6	0.91	37754229	C	T	0.0651279	-0.0676232	0.00901073	6.15493e-14	heifer puberty
6	0.86	37763784	A	C	0.0651279	-0.0674216	0.00899325	6.53382e-14	heifer puberty
6	0.84	37745668	T	C	0.0666438	-0.0662012	0.00884337	7.10203e-14	heifer puberty
6	0.87	37744804	C	T	0.0638286	-0.0681348	0.00910874	7.42348e-14	heifer puberty
6	0.89	37759433	C	G	0.0664273	-0.0661976	0.00887034	8.46968e-14	heifer puberty
6	0.89	37759434	A	G	0.0664273	-0.0661976	0.00887034	8.46968e-14	heifer puberty
6	0.71	37693764	T	G	0.0561591	-0.0727497	0.00977	9.60435e-14	heifer puberty
6	0.78	37757749	T	C	0.0633955	-0.0680185	0.00914163	1.00286e-13	heifer puberty
6	0.69	37693101	C	G	0.0582524	-0.070916	0.00954178	1.06843e-13	heifer puberty
6	0.86	37761950	A	G	0.0653445	-0.0664061	0.00897727	1.39151e-13	heifer puberty
6	0.79	37282199	G	A	0.0635399	-0.068628	0.00928405	1.44605e-13	heifer puberty
6	0.86	37758307	C	T	0.0665355	-0.0652132	0.00885765	1.8069e-13	heifer puberty
6	0.86	37745419	A	T	0.0641354	-0.0668298	0.00908741	1.92209e-13	heifer puberty
6	0.86	37745424	T	G	0.0641354	-0.0668298	0.00908741	1.92209e-13	heifer puberty
6	0.88	37756850	A	G	0.064352	-0.0666835	0.00907178	1.9724e-13	heifer puberty
6	0.64	37693819	A	C	0.0559425	-0.071927	0.00979045	2.03244e-13	heifer puberty
6	0.75	37756907	T	C	0.064749	-0.0662973	0.00902707	2.0687e-13	heifer puberty
6	0.92	37986195	T	C	0.06594	-0.0655476	0.00895793	2.53072e-13	heifer puberty
6	0.96	37163184	T	A	0.0619519	-0.0682565	0.00933792	2.67925e-13	heifer puberty
6	0.78	37757195	C	G	0.0648753	-0.0659136	0.00902006	2.72263e-13	heifer puberty
6	0.86	37213405	C	G	0.0642076	-0.0668168	0.00914409	2.72966e-13	heifer puberty
6	0.88	38841322	C	T	0.0708846	-0.0623462	0.0085506	3.06644e-13	heifer puberty
6	0.83	37763862	A	T	0.066716	-0.0644742	0.00884681	3.14957e-13	heifer puberty
6	0.93	38000249	T	C	0.0822897	-0.058064	0.00797739	3.37366e-13	heifer puberty
6	0.83	37170886	A	G	0.0620962	-0.0679059	0.00933143	3.41026e-13	heifer puberty
6	0.94	37992579	A	G	0.0825243	-0.0579873	0.00797897	3.6614e-13	heifer puberty
6	0.9	37958639	C	T	0.0684304	-0.0638898	0.00879797	3.8177e-13	heifer puberty
6	0.91	38013831	T	C	0.0719313	-0.0619604	0.0085347	3.8759e-13	heifer puberty
6	0.93	38011006	A	G	0.0767496	-0.0596196	0.00821888	4.04672e-13	heifer puberty
6	0.87	37204143	A	AG	0.0581442	-0.0703284	0.00970648	4.308e-13	heifer puberty
6	0.96	37164943	G	A	0.0617894	-0.0676645	0.00935219	4.65029e-13	heifer puberty
6	0.93	38000313	A	G	0.077724	-0.0592003	0.00818398	4.70092e-13	heifer puberty
6	0.93	38006212	GA	G	0.0806655	-0.0580457	0.00803098	4.91181e-13	heifer puberty
6	0.9	37161935	A	G	0.0619879	-0.0674503	0.00933391	4.96075e-13	heifer puberty
6	0.86	37214043	CA	C	0.0642076	-0.0660846	0.00914859	5.06776e-13	heifer puberty
6	0.96	37171527	C	G	0.0621504	-0.067299	0.00932326	5.26045e-13	heifer puberty
6	0.86	37841148	C	G	0.0679973	-0.0636866	0.00883017	5.49789e-13	heifer puberty
6	0.85	38188742	T	C	0.168116	-0.0409841	0.00568913	5.85028e-13	heifer puberty
6	0.95	37177252	T	C	0.0622045	-0.0671108	0.00931726	5.89695e-13	heifer puberty
6	0.95	37174313	G	A	0.0615909	-0.0674792	0.00937554	6.13859e-13	heifer puberty
6	0.82	37679479	A	G	0.062782	-0.0656369	0.00912498	6.33358e-13	heifer puberty
6	0.96	37181817	T	TTAGTC	0.0615909	-0.0674872	0.00938783	6.53664e-13	heifer puberty
6	0.92	38011252	A	G	0.0780308	-0.0585131	0.00813979	6.5491e-13	heifer puberty
6	0.93	38012890	A	G	0.0762262	-0.059252	0.00824405	6.61112e-13	heifer puberty
6	0.68	37757636	C	T	0.0586675	-0.0681867	0.00949795	7.01753e-13	heifer puberty
6	0.91	38007175	A	G	0.0827589	-0.0567407	0.00792058	7.85228e-13	heifer puberty
6	0.96	37174649	T	C	0.0621143	-0.0666867	0.00932581	8.62956e-13	heifer puberty
6	0.91	37173921	A	C	0.0640813	-0.0654043	0.00914755	8.68236e-13	heifer puberty
6	0.92	38011552	A	G	0.0780128	-0.0581181	0.00813218	8.89052e-13	heifer puberty
6	0.95	37989650	C	G	0.0830115	-0.0567123	0.00794141	9.24261e-13	heifer puberty
6	0.94	38001994	A	G	0.0822897	-0.0569422	0.00797821	9.52393e-13	heifer puberty
6	0.96	37989114	C	T	0.0831198	-0.0566045	0.00793094	9.52758e-13	heifer puberty
6	0.96	37173663	T	TC	0.0612661	-0.0671209	0.00941257	9.9653e-13	heifer puberty
6	0.95	37182885	C	T	0.0615187	-0.06685	0.0093851	1.05615e-12	heifer puberty
6	0.94	37996766	C	A	0.0825423	-0.0567693	0.00797313	1.07864e-12	heifer puberty
6	0.96	37991146	A	G	0.0827408	-0.0566756	0.00796138	1.08854e-12	heifer puberty
6	0.96	37182931	A	G	0.0612842	-0.0668655	0.00940865	1.18757e-12	heifer puberty
6	0.93	37995294	T	C	0.0827047	-0.0565952	0.00796358	1.18804e-12	heifer puberty
6	0.93	38659384	G	A	0.0681777	-0.0626715	0.00882962	1.26692e-12	heifer puberty
6	0.96	37175160	G	A	0.061609	-0.0665519	0.0093843	1.3235e-12	heifer puberty
6	0.91	38842289	C	A	0.062421	-0.0656085	0.00926689	1.44278e-12	heifer puberty
6	0.93	37982348	T	C	0.0822897	-0.056558	0.00799023	1.45841e-12	heifer puberty
6	0.71	37996188	A	AC	0.0765691	-0.0582056	0.00822454	1.47249e-12	heifer puberty
6	0.85	37766545	A	G	0.0767856	-0.0584078	0.008263	1.56514e-12	heifer puberty
6	0.83	37745527	T	C	0.0661746	-0.0627627	0.00888574	1.62596e-12	heifer puberty
6	0.93	37182800	G	A	0.0620421	-0.0657868	0.00932633	1.74001e-12	heifer puberty
6	0.9	37200443	G	A	0.0582524	-0.0684063	0.00969829	1.74553e-12	heifer puberty
6	0.95	37984784	G	C	0.0823077	-0.0562426	0.00797488	1.75776e-12	heifer puberty
6	0.94	37183938	G	A	0.062421	-0.0656552	0.00931265	1.78777e-12	heifer puberty
6	0.76	37746779	G	A	0.0603819	-0.0665241	0.00943677	1.79623e-12	heifer puberty
6	0.96	37175132	C	CTG	0.0616631	-0.0661057	0.00937848	1.80647e-12	heifer puberty
6	0.93	38012684	G	A	0.0772729	-0.0576079	0.00817889	1.87485e-12	heifer puberty
6	0.9	37191463	C	T	0.0619519	-0.0657999	0.00934402	1.89606e-12	heifer puberty
6	0.95	37178499	A	G	0.0615909	-0.0659348	0.00937257	1.9946e-12	heifer puberty
6	0.92	38010041	C	T	0.0800159	-0.0565179	0.00805539	2.28044e-12	heifer puberty
6	0.85	37266497	A	G	0.0620962	-0.0658929	0.0094039	2.43518e-12	heifer puberty
6	0.93	38006896	T	C	0.0825423	-0.0555587	0.00793762	2.5703e-12	heifer puberty
6	0.75	36656237	C	A	0.0536868	-0.0690145	0.00986117	2.58504e-12	heifer puberty
6	0.92	38007291	C	T	0.0816039	-0.0558977	0.00798927	2.62255e-12	heifer puberty
6	0.94	38829257	G	A	0.0626556	-0.0645189	0.00922556	2.68124e-12	heifer puberty
6	0.85	37216868	C	CA	0.0641535	-0.0639718	0.00915502	2.79587e-12	heifer puberty
6	0.85	37216870	T	C	0.0641535	-0.0639718	0.00915502	2.79587e-12	heifer puberty
6	0.93	38010985	C	T	0.0777601	-0.0569804	0.0081659	2.99723e-12	heifer puberty
6	0.92	38008025	G	A	0.0806655	-0.0560002	0.00802785	3.04275e-12	heifer puberty
6	0.55	37747887	A	AT	0.0674198	-0.0611154	0.00876356	3.08471e-12	heifer puberty
6	0.85	37216872	G	GGACCT	0.0641354	-0.0638437	0.00915632	3.11063e-12	heifer puberty
6	0.92	38009830	A	G	0.0799798	-0.0561898	0.00806153	3.16665e-12	heifer puberty
6	0.85	37891231	C	T	0.0680875	-0.0613339	0.00880384	3.24416e-12	heifer puberty
6	0.95	37187730	A	G	0.0616451	-0.0651704	0.00937047	3.52888e-12	heifer puberty
6	0.97	37978725	G	A	0.0836973	-0.0550521	0.00791798	3.58097e-12	heifer puberty
6	0.94	38004328	A	G	0.0825243	-0.0553694	0.00796458	3.60264e-12	heifer puberty
6	0.84	37240607	A	G	0.0642617	-0.063901	0.00919834	3.73094e-12	heifer puberty
6	0.78	37667168	A	G	0.065164	-0.0622117	0.0089563	3.75402e-12	heifer puberty
6	0.92	38843505	G	GA	0.0627639	-0.064092	0.00923855	3.99237e-12	heifer puberty
6	0.5	37296895	G	A	0.0638647	-0.0631169	0.00909968	4.02899e-12	heifer puberty
6	0.92	38012445	T	A	0.0768578	-0.0568602	0.00821382	4.43744e-12	heifer puberty
6	0.94	37185385	C	A	0.0615007	-0.0649563	0.00938495	4.47423e-12	heifer puberty
6	0.87	37203941	A	C	0.0623489	-0.064275	0.0092886	4.52353e-12	heifer puberty
6	0.93	38012234	A	C	0.0770563	-0.056683	0.00820467	4.89389e-12	heifer puberty
6	0.93	38828680	G	A	0.0621504	-0.0640434	0.00927217	4.94834e-12	heifer puberty
6	0.92	38007239	T	G	0.0815317	-0.055216	0.00799723	5.04222e-12	heifer puberty
6	0.97	37976584	T	G	0.0838416	-0.0545644	0.00791157	5.31933e-12	heifer puberty
6	0.93	38012189	C	T	0.0771285	-0.0565318	0.00819832	5.36632e-12	heifer puberty
6	0.94	38828719	C	T	0.0625835	-0.0635343	0.00923159	5.89074e-12	heifer puberty
6	0.96	37982837	T	C	0.0828852	-0.054628	0.0079468	6.23298e-12	heifer puberty
6	0.95	37968934	A	T	0.0838416	-0.0543726	0.00791106	6.28697e-12	heifer puberty
6	0.84	37221606	A	T	0.060057	-0.0655742	0.00954601	6.45253e-12	heifer puberty
6	0.84	37240110	T	G	0.0649114	-0.0627477	0.00913678	6.52964e-12	heifer puberty
6	0.9	38863431	A	C	0.0561771	-0.0670299	0.00976488	6.67791e-12	heifer puberty
6	0.85	38885319	G	A	0.0543004	-0.0680999	0.00992778	6.90896e-12	heifer puberty
6	0.67	37687016	T	G	0.187426	-0.0373627	0.00545036	7.12687e-12	heifer puberty
6	0.91	38691603	T	A	0.0680333	-0.0600068	0.00876205	7.46359e-12	heifer puberty
6	0.91	38724872	G	A	0.0610676	-0.0639128	0.00936522	8.82467e-12	heifer puberty
6	0.85	37215237	A	C	0.0648212	-0.0620326	0.00910303	9.45924e-12	heifer puberty
6	0.84	37765405	C	T	0.0726712	-0.0579098	0.00850538	9.85481e-12	heifer puberty
6	0.84	37766605	T	C	0.0711192	-0.0587178	0.00862635	9.97972e-12	heifer puberty
6	0.84	37237231	G	C	0.0646046	-0.0623862	0.0091656	9.99556e-12	heifer puberty
6	0.95	38660192	G	C	0.0685206	-0.0598061	0.00878985	1.01757e-11	heifer puberty
6	0.96	38799780	T	C	0.0633414	-0.0623572	0.00917259	1.05929e-11	heifer puberty
6	0.82	37249187	G	A	0.0639008	-0.062569	0.0092114	1.10157e-11	heifer puberty
6	0.85	38888388	A	G	0.0549861	-0.066895	0.00985375	1.13081e-11	heifer puberty
6	0.93	38832734	C	A	0.0626917	-0.0626616	0.00923162	1.13923e-11	heifer puberty
6	0.85	37248148	GT	G	0.064352	-0.0622192	0.00918509	1.25327e-11	heifer puberty
6	0.93	38839196	G	A	0.062782	-0.0624467	0.00922468	1.29201e-11	heifer puberty
6	0.84	37246700	A	G	0.0641896	-0.0622329	0.00919493	1.30412e-11	heifer puberty
6	0.96	36935635	T	C	0.057693	-0.064776	0.00957283	1.31797e-11	heifer puberty
6	0.89	38887080	A	G	0.0552748	-0.0663709	0.00981227	1.3417e-11	heifer puberty
6	0.93	38836789	T	C	0.0629444	-0.0622963	0.0092101	1.34315e-11	heifer puberty
6	0.93	38831624	C	T	0.0628902	-0.062228	0.00921107	1.42063e-11	heifer puberty
6	0.96	38655262	G	C	0.0686289	-0.0593773	0.00879465	1.46294e-11	heifer puberty
6	0.94	38821703	A	T	0.06123	-0.0630306	0.00933931	1.48912e-11	heifer puberty
6	0.94	38800749	A	C	0.0630527	-0.0620242	0.00919208	1.5034e-11	heifer puberty
6	0.84	37767674	G	A	0.0713538	-0.058038	0.0086048	1.53192e-11	heifer puberty
6	0.93	38752041	T	C	0.0623128	-0.0625178	0.00927345	1.56667e-11	heifer puberty
6	0.91	38731517	G	T	0.0626196	-0.0622058	0.00922797	1.57287e-11	heifer puberty
6	0.95	38815144	T	C	0.0615548	-0.0626226	0.0092941	1.60709e-11	heifer puberty
6	0.91	38731943	C	CTG	0.0625113	-0.0622405	0.00924236	1.64769e-11	heifer puberty
6	0.95	38797314	G	A	0.0598224	-0.0635917	0.00944352	1.65176e-11	heifer puberty
6	0.97	37183090	G	A	0.285505	-0.0351659	0.00522263	1.65777e-11	heifer puberty
6	0.91	38735305	G	A	0.0625474	-0.0622245	0.00924503	1.68977e-11	heifer puberty
6	0.96	37167006	A	G	0.284224	-0.0352125	0.00523244	1.70067e-11	heifer puberty
6	0.93	38755818	T	G	0.0622225	-0.0624257	0.00928062	1.73851e-11	heifer puberty
6	0.93	38753397	C	T	0.0626737	-0.0620923	0.00923605	1.78251e-11	heifer puberty
6	0.82	37228606	C	T	0.0613924	-0.0634066	0.00943427	1.80633e-11	heifer puberty
6	0.82	37228607	A	G	0.0613924	-0.0634066	0.00943427	1.80633e-11	heifer puberty
6	0.91	38723861	T	C	0.0624752	-0.0621763	0.00925176	1.81117e-11	heifer puberty
6	0.92	38737463	G	A	0.0627278	-0.0620022	0.00922769	1.82792e-11	heifer puberty
6	0.92	38694668	G	C	0.064352	-0.0611214	0.00909708	1.83237e-11	heifer puberty
6	0.91	38876608	T	C	0.0558162	-0.0656356	0.0097724	1.86236e-11	heifer puberty
6	0.93	38830676	C	A	0.0629083	-0.0618546	0.00920952	1.86307e-11	heifer puberty
6	0.88	38736880	C	A	0.0624391	-0.0621721	0.00925795	1.87368e-11	heifer puberty
6	0.82	37226733	G	T	0.0609954	-0.0635533	0.00946471	1.88367e-11	heifer puberty
6	0.92	38753908	A	T	0.0623489	-0.0622219	0.00926892	1.90716e-11	heifer puberty
6	0.93	38785650	G	T	0.0617533	-0.0625708	0.00932285	1.92568e-11	heifer puberty
6	0.93	38828465	C	A	0.0586675	-0.0641981	0.00956661	1.93768e-11	heifer puberty
6	0.93	38016839	G	A	0.0649114	-0.0599552	0.00893678	1.96207e-11	heifer puberty
6	0.89	38733707	C	T	0.0624391	-0.0620426	0.00924859	1.96862e-11	heifer puberty
6	0.97	38807732	T	A	0.0629083	-0.0616516	0.00919257	1.9911e-11	heifer puberty
6	0.83	37767727	A	G	0.0722561	-0.0572539	0.00853729	1.99578e-11	heifer puberty
6	0.53	37693655	T	A	0.0573321	-0.0644055	0.00960557	2.01387e-11	heifer puberty
6	0.91	38731959	A	G	0.062403	-0.0620061	0.00925246	2.06177e-11	heifer puberty
6	0.98	38807674	T	C	0.0628902	-0.0615767	0.00919004	2.07893e-11	heifer puberty
6	0.98	38807675	G	A	0.0628902	-0.0615767	0.00919004	2.07893e-11	heifer puberty
6	0.93	38759591	CT	C	0.0622586	-0.0621249	0.00927577	2.11954e-11	heifer puberty
6	0.92	38868058	A	G	0.056141	-0.065364	0.00976024	2.12789e-11	heifer puberty
6	0.94	38777201	G	A	0.0625113	-0.0619697	0.00925385	2.13261e-11	heifer puberty
6	0.91	38733935	G	T	0.0622767	-0.0620249	0.00926242	2.13614e-11	heifer puberty
6	0.82	37228591	A	T	0.0613744	-0.0631719	0.00943634	2.16361e-11	heifer puberty
6	0.82	37227286	C	T	0.0611217	-0.0632917	0.00945504	2.17202e-11	heifer puberty
6	0.94	37974401	G	T	0.203595	-0.0358919	0.00536332	2.19975e-11	heifer puberty
6	0.82	37766062	C	T	0.0778504	-0.0548374	0.0081946	2.20295e-11	heifer puberty
6	0.9	36919575	A	G	0.0629263	-0.0609315	0.00910597	2.21077e-11	heifer puberty
6	0.94	38816126	T	C	0.0615729	-0.0622046	0.00929723	2.22162e-11	heifer puberty
6	0.82	37227548	A	C	0.0613202	-0.063167	0.00944378	2.25095e-11	heifer puberty
6	0.94	38755863	T	C	0.0622225	-0.0620491	0.00927721	2.2573e-11	heifer puberty
6	0.92	38734449	A	T	0.0622767	-0.0619188	0.00926241	2.31e-11	heifer puberty
6	0.92	38734465	T	G	0.0622767	-0.0619188	0.00926241	2.31e-11	heifer puberty
6	0.98	38806368	C	G	0.0631068	-0.0612858	0.00917059	2.3431e-11	heifer puberty
6	0.93	38871364	T	C	0.0553651	-0.0656302	0.00982185	2.35601e-11	heifer puberty
6	0.93	38793606	C	T	0.060851	-0.062685	0.00938204	2.36694e-11	heifer puberty
6	0.9	38730590	G	T	0.0623489	-0.061834	0.00925476	2.36798e-11	heifer puberty
6	0.96	38816068	G	A	0.0615007	-0.062135	0.00930316	2.4073e-11	heifer puberty
6	0.95	38821901	C	T	0.0614105	-0.0622406	0.00932113	2.43271e-11	heifer puberty
6	0.91	38734291	A	T	0.0624391	-0.0616995	0.00924729	2.52051e-11	heifer puberty
6	0.82	37224559	C	T	0.0606706	-0.0633576	0.00949982	2.56955e-11	heifer puberty
6	0.97	38807862	A	T	0.0631429	-0.0611234	0.00916509	2.57285e-11	heifer puberty
6	0.92	38833076	T	C	0.0628902	-0.0614426	0.00921327	2.57688e-11	heifer puberty
6	0.9	37924312	C	T	0.0797993	-0.0539597	0.00809229	2.59249e-11	heifer puberty
6	0.93	38695641	A	C	0.0642617	-0.0606955	0.0091048	2.62299e-11	heifer puberty
6	0.91	38802136	C	A	0.0607067	-0.0624216	0.00936676	2.66184e-11	heifer puberty
6	0.91	37924497	C	A	0.0795828	-0.0539707	0.00810027	2.68606e-11	heifer puberty
6	0.93	38768852	C	G	0.0624932	-0.06167	0.00925729	2.70545e-11	heifer puberty
6	0.81	37249105	T	C	0.0641896	-0.0612044	0.00919023	2.74332e-11	heifer puberty
6	0.91	37926368	G	A	0.0790594	-0.0542784	0.00815024	2.74338e-11	heifer puberty
6	0.92	38734386	T	C	0.0622586	-0.0616599	0.00926349	2.80949e-11	heifer puberty
6	0.92	38734388	T	C	0.0622586	-0.0616599	0.00926349	2.80949e-11	heifer puberty
6	0.94	38795231	T	C	0.0613383	-0.0619832	0.00931942	2.91165e-11	heifer puberty
6	0.93	38863710	A	T	0.0557621	-0.0650649	0.00978459	2.93621e-11	heifer puberty
6	0.93	38786213	T	C	0.0614466	-0.0621144	0.00934416	2.98298e-11	heifer puberty
6	0.9	38693570	T	C	0.0646046	-0.0603519	0.00908057	3.00622e-11	heifer puberty
6	0.9	38693573	T	C	0.0646046	-0.0603519	0.00908057	3.00622e-11	heifer puberty
6	0.91	38734079	A	G	0.062385	-0.0614891	0.00925435	3.04578e-11	heifer puberty
6	0.91	38734253	A	G	0.0622947	-0.0615178	0.00925902	3.05086e-11	heifer puberty
6	0.95	38807627	G	A	0.0629805	-0.0609972	0.00918244	3.07746e-11	heifer puberty
6	0.93	37974302	G	A	0.214928	-0.0349017	0.00525414	3.07998e-11	heifer puberty
6	0.9	38729424	T	A	0.0623489	-0.0614805	0.00925787	3.11802e-11	heifer puberty
6	0.91	38733304	T	G	0.0622767	-0.0614814	0.00926006	3.14925e-11	heifer puberty
6	0.91	38732573	T	C	0.0623128	-0.0614633	0.00925777	3.15597e-11	heifer puberty
6	0.9	38818216	T	G	0.0614646	-0.06176	0.00930384	3.17701e-11	heifer puberty
6	0.94	38827244	G	T	0.0609232	-0.062147	0.00936369	3.20097e-11	heifer puberty
6	0.65	36941931	T	G	0.0533078	-0.0653892	0.00985293	3.21158e-11	heifer puberty
6	0.85	37231432	G	T	0.0615548	-0.0625064	0.00941893	3.21756e-11	heifer puberty
6	0.91	38734649	G	A	0.0623308	-0.0614295	0.00925779	3.23544e-11	heifer puberty
6	0.65	38722630	T	TGA	0.0558343	-0.064928	0.00978778	3.27648e-11	heifer puberty
6	0.91	38730160	A	G	0.0622586	-0.0614573	0.00926471	3.27863e-11	heifer puberty
6	0.96	38815551	ATG	A	0.0616451	-0.0616413	0.00929287	3.28523e-11	heifer puberty
6	0.95	38821283	G	A	0.0615548	-0.0617278	0.00930876	3.33086e-11	heifer puberty
6	0.97	38808581	C	T	0.0611217	-0.0616885	0.00930666	3.393e-11	heifer puberty
6	0.9	37925158	G	A	0.0760819	-0.0551685	0.00832348	3.40139e-11	heifer puberty
6	0.92	38817808	G	T	0.0615729	-0.0616128	0.00930043	3.47893e-11	heifer puberty
6	0.97	38807497	G	A	0.0629444	-0.0608102	0.0091853	3.58273e-11	heifer puberty
6	0.9	38733538	A	G	0.0606165	-0.0621833	0.00939517	3.62504e-11	heifer puberty
6	0.89	38735317	C	G	0.0622767	-0.0612826	0.00925947	3.63172e-11	heifer puberty
6	0.92	37926296	G	T	0.0799257	-0.0534897	0.00808639	3.72119e-11	heifer puberty
6	0.94	38825638	G	T	0.0609774	-0.0618907	0.00936194	3.82039e-11	heifer puberty
6	0.94	38825640	A	G	0.0609774	-0.0618907	0.00936194	3.82039e-11	heifer puberty
6	0.92	38741136	C	T	0.0625293	-0.0611035	0.00924522	3.86423e-11	heifer puberty
6	0.93	38757186	G	A	0.0624391	-0.0611442	0.00926057	4.039e-11	heifer puberty
6	0.95	38877086	T	C	0.0556538	-0.0646141	0.00978902	4.0929e-11	heifer puberty
6	0.92	38733823	C	T	0.062385	-0.0610876	0.00925484	4.09451e-11	heifer puberty
6	0.82	37224659	T	C	0.060851	-0.0625918	0.00948333	4.10639e-11	heifer puberty
6	0.88	38883587	A	G	0.0555094	-0.0646444	0.0097952	4.12271e-11	heifer puberty
6	0.94	38844656	T	C	0.0611037	-0.0618438	0.0093731	4.16698e-11	heifer puberty
6	0.92	38821652	A	G	0.0598044	-0.0623678	0.00945485	4.21324e-11	heifer puberty
6	0.91	38734263	T	C	0.0622947	-0.0610738	0.00925936	4.22696e-11	heifer puberty
6	0.9	38693952	C	T	0.0657054	-0.0592864	0.00899127	4.28785e-11	heifer puberty
6	0.91	38732555	T	C	0.0622767	-0.0610594	0.00926037	4.29223e-11	heifer puberty
6	0.93	38780732	G	A	0.0627098	-0.060892	0.00923501	4.29274e-11	heifer puberty
6	0.47	39013360	T	A	0.0490851	-0.0672064	0.0101945	4.32717e-11	heifer puberty
6	0.9	38725288	TC	T	0.0621504	-0.0611231	0.00927195	4.33203e-11	heifer puberty
6	0.93	37926320	A	T	0.0798715	-0.0533039	0.00808931	4.41539e-11	heifer puberty
6	0.95	38875850	C	T	0.0559245	-0.0642839	0.00976287	4.56307e-11	heifer puberty
6	0.91	38732174	A	ATCT	0.0622947	-0.0609477	0.009257	4.58098e-11	heifer puberty
6	0.95	38820914	C	T	0.0615007	-0.0612494	0.00930343	4.59397e-11	heifer puberty
6	0.94	38693473	T	G	0.0641174	-0.0600151	0.00911733	4.62493e-11	heifer puberty
6	0.87	37364682	C	CTT	0.0665716	-0.0593695	0.00902066	4.65703e-11	heifer puberty
6	0.92	38862663	G	A	0.0558523	-0.0642724	0.00976914	4.73221e-11	heifer puberty
6	0.91	38734534	G	A	0.0624932	-0.0607776	0.00924751	4.95374e-11	heifer puberty
6	0.82	37773093	C	A	0.076136	-0.0543424	0.00827361	5.09398e-11	heifer puberty
6	0.9	38733530	C	T	0.0605623	-0.0616964	0.0093999	5.2554e-11	heifer puberty
6	0.96	38816681	G	A	0.0617533	-0.0608981	0.00928049	5.31098e-11	heifer puberty
6	0.91	38821623	A	G	0.0599127	-0.0619601	0.00944312	5.3305e-11	heifer puberty
6	0.93	38783787	C	A	0.0589382	-0.0627189	0.00955967	5.35254e-11	heifer puberty
6	0.94	38820280	G	A	0.0618075	-0.0608365	0.00927308	5.36089e-11	heifer puberty
6	0.92	38693320	G	A	0.0644602	-0.0595234	0.00907905	5.52221e-11	heifer puberty
6	0.92	38735339	T	C	0.0605082	-0.0616285	0.00940447	5.63508e-11	heifer puberty
6	0.81	37777998	C	A	0.0759555	-0.0537234	0.0082002	5.69706e-11	heifer puberty
6	0.66	37768825	T	C	0.0743675	-0.0550113	0.00839728	5.71201e-11	heifer puberty
6	0.95	38657554	A	G	0.0694951	-0.0571174	0.00871978	5.74132e-11	heifer puberty
6	0.49	37694030	G	A	0.0442668	-0.0673341	0.0102824	5.8138e-11	heifer puberty
6	0.93	38849169	A	G	0.0590465	-0.0624855	0.00954684	5.94355e-11	heifer puberty
6	0.78	36765577	A	G	0.0519544	-0.0653129	0.00998277	6.04762e-11	heifer puberty
6	0.88	38720170	C	T	0.0622225	-0.0605997	0.00926296	6.06408e-11	heifer puberty
6	0.79	37522580	T	C	0.153319	-0.0393607	0.00601733	6.10138e-11	heifer puberty
6	0.94	36928352	G	T	0.0621865	-0.0596676	0.00912787	6.28265e-11	heifer puberty
6	0.94	38826608	T	C	0.0594976	-0.0619834	0.00948489	6.36248e-11	heifer puberty
6	0.89	38658302	A	G	0.0688996	-0.057242	0.00875964	6.37183e-11	heifer puberty
6	0.94	38694553	A	G	0.0653445	-0.058878	0.00901289	6.46181e-11	heifer puberty
6	0.61	37692987	T	C	0.0708846	-0.0556771	0.0085257	6.55497e-11	heifer puberty
6	0.92	37924676	C	T	0.0791136	-0.0530989	0.00813099	6.55774e-11	heifer puberty
6	0.89	36899603	A	G	0.0633594	-0.0591815	0.00906466	6.62933e-11	heifer puberty
6	0.92	38657466	T	C	0.0692244	-0.0570832	0.00874506	6.68869e-11	heifer puberty
6	0.87	37358279	T	G	0.0660122	-0.0591672	0.00906574	6.73395e-11	heifer puberty
6	0.93	38819873	T	C	0.06123	-0.0609247	0.00933767	6.81756e-11	heifer puberty
6	0.91	36906834	T	A	0.0674378	-0.0569837	0.00873558	6.88329e-11	heifer puberty
6	0.78	38632043	C	T	0.0831017	-0.0505191	0.00774537	6.91536e-11	heifer puberty
6	0.94	38822273	G	A	0.0610315	-0.0610515	0.00936034	6.92131e-11	heifer puberty
6	0.95	38875091	G	A	0.0560328	-0.0636027	0.00975332	6.97777e-11	heifer puberty
6	0.93	38694061	C	T	0.0654167	-0.05874	0.00900894	7.02187e-11	heifer puberty
6	0.93	38694063	C	T	0.0654167	-0.05874	0.00900894	7.02187e-11	heifer puberty
6	0.79	36756800	A	G	0.0503302	-0.0656623	0.0100712	7.03854e-11	heifer puberty
6	0.95	38799872	A	G	0.0628722	-0.0599302	0.00919646	7.189e-11	heifer puberty
6	0.93	38694085	C	T	0.0650016	-0.058938	0.00904503	7.21737e-11	heifer puberty
6	0.92	36928174	T	C	0.0619338	-0.0595969	0.0091527	7.44538e-11	heifer puberty
6	0.94	38820506	A	T	0.0612842	-0.0607675	0.0093349	7.52974e-11	heifer puberty
6	0.95	38816864	C	T	0.0619158	-0.0603033	0.009268	7.68615e-11	heifer puberty
6	0.95	38816866	A	G	0.0619158	-0.0603033	0.009268	7.68615e-11	heifer puberty
6	0.95	38816394	G	C	0.0617533	-0.0603684	0.00927842	7.70132e-11	heifer puberty
6	0.71	36942198	T	G	0.0568629	-0.0627489	0.00964636	7.77306e-11	heifer puberty
6	0.96	38820644	T	G	0.061627	-0.0604138	0.0092906	7.89e-11	heifer puberty
6	0.88	36902504	C	T	0.0693146	-0.0557349	0.00857647	8.1079e-11	heifer puberty
6	0.91	37922510	A	G	0.0819107	-0.0518895	0.00798553	8.14266e-11	heifer puberty
6	0.91	37922463	G	T	0.0818385	-0.0519289	0.00799203	8.16212e-11	heifer puberty
6	0.95	38816396	G	A	0.0616992	-0.0603084	0.00928316	8.2191e-11	heifer puberty
6	0.95	38817864	T	C	0.0619699	-0.0601373	0.00926262	8.4441e-11	heifer puberty
6	0.92	36925888	T	C	0.0627459	-0.0588282	0.00906447	8.58491e-11	heifer puberty
6	0.94	38825798	C	G	0.0616812	-0.0601792	0.00927277	8.59008e-11	heifer puberty
6	0.63	37475156	A	G	0.0641896	-0.0587482	0.00905253	8.60074e-11	heifer puberty
6	0.92	38825148	G	A	0.0611037	-0.060648	0.00934543	8.60696e-11	heifer puberty
6	0.63	37123985	CATCAG	C	0.056917	-0.0628274	0.00968447	8.73103e-11	heifer puberty
6	0.95	38654736	A	G	0.0691342	-0.0567824	0.00875274	8.73389e-11	heifer puberty
6	0.94	38823363	A	G	0.0618616	-0.060121	0.00927417	9.01365e-11	heifer puberty
6	0.95	38646085	A	G	0.0692605	-0.0567649	0.00875728	9.04972e-11	heifer puberty
6	0.92	36939429	T	G	0.0585231	-0.0614925	0.00948822	9.1158e-11	heifer puberty
6	0.92	36940882	G	A	0.0585412	-0.0612223	0.00945319	9.39567e-11	heifer puberty
6	0.94	38692243	G	A	0.0646948	-0.0587359	0.00907008	9.43215e-11	heifer puberty
6	0.92	38663331	A	G	0.062403	-0.0600085	0.00926815	9.4998e-11	heifer puberty
6	0.94	38695228	G	A	0.0645324	-0.0588336	0.00908859	9.58519e-11	heifer puberty
6	0.91	38693559	T	G	0.0645685	-0.0588254	0.00908981	9.69862e-11	heifer puberty
6	0.66	37690874	C	T	0.0724727	-0.054225	0.00838285	9.89414e-11	heifer puberty
6	0.95	38825456	C	G	0.0611759	-0.0604147	0.00934105	9.95359e-11	heifer puberty
6	0.93	36927275	A	G	0.0625293	-0.0588365	0.00909715	9.95875e-11	heifer puberty
6	0.73	37469725	A	C	0.0666258	-0.0574015	0.00887635	1.00105e-10	heifer puberty
6	0.93	38825244	G	A	0.0615007	-0.0601409	0.00930038	1.00299e-10	heifer puberty
6	0.95	38825318	A	T	0.0613563	-0.0602855	0.00932347	1.0064e-10	heifer puberty
6	0.9	38733464	TG	T	0.0622767	-0.0598437	0.00925867	1.02282e-10	heifer puberty
6	0.93	38825154	T	TA	0.0611759	-0.0603478	0.00934083	1.04252e-10	heifer puberty
6	0.86	37903884	G	A	0.0927744	-0.0483926	0.00749283	1.05734e-10	heifer puberty
6	0.87	36897815	A	G	0.0656874	-0.0573731	0.00888572	1.06958e-10	heifer puberty
6	0.94	38825031	C	A	0.0616451	-0.0599646	0.00928739	1.07107e-10	heifer puberty
6	0.93	38692407	T	C	0.0652543	-0.0582753	0.00902629	1.07387e-10	heifer puberty
6	0.9	36963011	G	T	0.0736817	-0.0541537	0.00839108	1.09137e-10	heifer puberty
6	1	38652031	T	C	0.0693507	-0.0564659	0.00875465	1.11983e-10	heifer puberty
6	0.57	37694067	G	T	0.109503	-0.0455874	0.00706977	1.13172e-10	heifer puberty
6	0.94	38646558	G	A	0.0690259	-0.0565476	0.00877577	1.16667e-10	heifer puberty
6	0.89	38719554	A	G	0.0623489	-0.0596198	0.00925322	1.17028e-10	heifer puberty
6	0.91	36927491	T	C	0.0622586	-0.0587545	0.00912261	1.1905e-10	heifer puberty
6	0.93	38764929	G	A	0.0618616	-0.0598011	0.0092869	1.20026e-10	heifer puberty
6	0.93	38694478	T	G	0.0625113	-0.0594569	0.00923629	1.21608e-10	heifer puberty
6	0.94	38824619	G	A	0.0616451	-0.0597259	0.00928464	1.25302e-10	heifer puberty
6	0.94	38825203	T	C	0.0614646	-0.0598005	0.00930371	1.29635e-10	heifer puberty
6	0.73	38653119	A	G	0.0672032	-0.0567289	0.00882655	1.30079e-10	heifer puberty
6	0.94	38818526	A	G	0.0622767	-0.0593409	0.00923421	1.30825e-10	heifer puberty
6	0.94	38823380	C	T	0.0619338	-0.0595494	0.00926734	1.31243e-10	heifer puberty
6	0.87	38722804	A	G	0.0618616	-0.0595962	0.00927731	1.32858e-10	heifer puberty
6	0.87	37400947	A	ATTAAT	0.0662288	-0.057526	0.00895507	1.32873e-10	heifer puberty
6	0.4	35948061	G	C	0.0492114	-0.0662747	0.0103176	1.33197e-10	heifer puberty
6	0.92	37925712	G	A	0.0821273	-0.051219	0.0079763	1.35029e-10	heifer puberty
6	0.51	37689066	G	A	0.0703793	-0.0551034	0.00858338	1.36473e-10	heifer puberty
6	0.95	38653974	G	A	0.0693327	-0.0562098	0.00875693	1.3727e-10	heifer puberty
6	0.93	37926777	C	T	0.0813874	-0.0514267	0.00801196	1.37403e-10	heifer puberty
6	0.92	38691454	T	G	0.0646046	-0.0582595	0.00907772	1.38208e-10	heifer puberty
6	0.63	36014268	C	T	0.0516115	-0.0648123	0.0100992	1.38488e-10	heifer puberty
6	0.93	38826745	A	G	0.0594796	-0.0609035	0.00949035	1.38612e-10	heifer puberty
6	0.96	38823318	C	T	0.0616812	-0.0596136	0.00928964	1.38791e-10	heifer puberty
6	0.92	38790515	C	T	0.0603999	-0.0602949	0.00940406	1.4402e-10	heifer puberty
6	0.63	37770397	T	A	0.073375	-0.0542273	0.00845778	1.44069e-10	heifer puberty
6	0.95	38825538	G	A	0.0611759	-0.0598563	0.00934043	1.47155e-10	heifer puberty
6	0.93	38824878	A	G	0.0614105	-0.0596662	0.00931482	1.49871e-10	heifer puberty
6	0.93	38824881	T	C	0.0614105	-0.0596662	0.00931482	1.49871e-10	heifer puberty
6	0.92	38843401	A	G	0.0908796	-0.0487775	0.00762001	1.54123e-10	heifer puberty
6	0.92	38711262	G	GT	0.0623489	-0.0592516	0.00925727	1.54821e-10	heifer puberty
6	0.92	38711272	AAAACC	A	0.0623489	-0.0592516	0.00925727	1.54821e-10	heifer puberty
6	0.75	36941627	C	G	0.0616812	-0.058785	0.00918668	1.56459e-10	heifer puberty
6	0.99	38652580	A	T	0.0693868	-0.0560019	0.00875282	1.57269e-10	heifer puberty
6	0.94	38818489	T	G	0.0618616	-0.0592908	0.0092677	1.57865e-10	heifer puberty
6	0.92	37922162	G	A	0.0813693	-0.0512773	0.00801753	1.59866e-10	heifer puberty
6	0.93	36942572	T	C	0.0579817	-0.061092	0.00955265	1.6024e-10	heifer puberty
6	0.9	37926886	A	G	0.0815137	-0.0512178	0.00801061	1.61877e-10	heifer puberty
6	0.95	38815813	A	G	0.0618616	-0.0592342	0.00926868	1.6503e-10	heifer puberty
6	0.92	38135825	A	AT	0.0670228	-0.0571879	0.00894924	1.65619e-10	heifer puberty
6	0.94	38825491	A	G	0.06123	-0.0596444	0.00933839	1.69161e-10	heifer puberty
6	0.94	38823607	G	T	0.0616631	-0.0593118	0.00928697	1.6966e-10	heifer puberty
6	0.73	37493582	A	C	0.0653806	-0.0572932	0.00897528	1.7315e-10	heifer puberty
6	0.96	38648442	T	C	0.06908	-0.0559437	0.00876494	1.74033e-10	heifer puberty
6	0.93	38693085	A	C	0.0651099	-0.0576789	0.00903707	1.74238e-10	heifer puberty
6	0.91	37925033	T	G	0.0806655	-0.0513999	0.00805406	1.74949e-10	heifer puberty
6	0.78	38722423	A	T	0.0616631	-0.0593106	0.00929664	1.7733e-10	heifer puberty
6	0.78	38722429	A	G	0.0616631	-0.0593106	0.00929664	1.7733e-10	heifer puberty
6	0.86	38719698	G	C	0.0619879	-0.0591179	0.00927124	1.81202e-10	heifer puberty
6	0.91	37922237	A	G	0.081225	-0.051182	0.00802683	1.8134e-10	heifer puberty
6	0.95	38825095	C	T	0.0618436	-0.0590533	0.0092682	1.87058e-10	heifer puberty
6	0.94	38690140	T	C	0.0652182	-0.0574667	0.00902201	1.89503e-10	heifer puberty
6	0.96	37107043	C	T	0.064767	-0.0570682	0.00896266	1.92348e-10	heifer puberty
6	0.94	38824863	G	A	0.0600751	-0.0599414	0.00941489	1.93185e-10	heifer puberty
6	0.93	37926226	C	G	0.0817302	-0.0508938	0.00799483	1.94221e-10	heifer puberty
6	0.82	38722790	G	GA	0.0616451	-0.059158	0.00929344	1.94574e-10	heifer puberty
6	0.94	38825310	G	T	0.0615007	-0.0592682	0.00931144	1.95168e-10	heifer puberty
6	0.92	38135250	T	C	0.0670228	-0.056924	0.00894359	1.95565e-10	heifer puberty
6	0.89	37368460	T	C	0.0673476	-0.0569356	0.00894664	1.96682e-10	heifer puberty
6	0.83	37774083	C	A	0.0760097	-0.0527067	0.00828231	1.96858e-10	heifer puberty
6	0.89	37925763	C	T	0.0783557	-0.0518558	0.00814936	1.97616e-10	heifer puberty
6	0.91	37923276	A	G	0.0820731	-0.0507361	0.0079752	1.99482e-10	heifer puberty
6	0.91	38842291	T	C	0.0910781	-0.0484505	0.00762002	2.03977e-10	heifer puberty
6	0.65	36016125	G	A	0.0512325	-0.064469	0.0101403	2.04812e-10	heifer puberty
6	0.88	37366867	A	G	0.0673837	-0.0568577	0.00894414	2.05765e-10	heifer puberty
6	0.91	38717308	AT	A	0.0628361	-0.0586244	0.0092238	2.07377e-10	heifer puberty
6	0.98	38652295	C	A	0.0691342	-0.0557274	0.00876822	2.07595e-10	heifer puberty
6	0.79	37774413	TG	T	0.0759916	-0.0525923	0.00828413	2.17339e-10	heifer puberty
6	0.72	37470745	AT	A	0.0671671	-0.0560281	0.00882846	2.20559e-10	heifer puberty
6	0.92	38706094	T	C	0.0633955	-0.0582024	0.00917286	2.22332e-10	heifer puberty
6	0.93	38818898	C	A	0.0605804	-0.0593509	0.00937155	2.40287e-10	heifer puberty
6	0.93	38882066	T	G	0.0563576	-0.0615048	0.00971353	2.4221e-10	heifer puberty
6	0.79	38653278	A	G	0.0652543	-0.0571532	0.00902668	2.42664e-10	heifer puberty
6	0.79	38653286	C	T	0.0652543	-0.0571532	0.00902668	2.42664e-10	heifer puberty
6	0.93	37926820	G	A	0.0817302	-0.0506145	0.00799679	2.46181e-10	heifer puberty
6	0.83	37772873	G	A	0.0766052	-0.0522268	0.0082519	2.46656e-10	heifer puberty
6	0.92	38717156	C	A	0.0622045	-0.0586049	0.00926367	2.51087e-10	heifer puberty
6	0.74	37579653	A	G	0.0661927	-0.0569895	0.00900874	2.51558e-10	heifer puberty
6	0.87	38802774	G	T	0.0628181	-0.0580709	0.00917972	2.51594e-10	heifer puberty
6	0.9	38802979	T	C	0.062782	-0.0580618	0.00918505	2.59305e-10	heifer puberty
6	0.45	37689078	G	A	0.0646768	-0.0567748	0.00898682	2.65724e-10	heifer puberty
6	0.93	38657410	T	C	0.068683	-0.0554779	0.00878157	2.65757e-10	heifer puberty
6	0.93	38781205	T	TC	0.0622406	-0.0585014	0.00926277	2.68841e-10	heifer puberty
6	0.92	36927578	C	CA	0.0624391	-0.0574175	0.00909216	2.70054e-10	heifer puberty
6	0.92	36927580	T	TAGAATTTTCCACGGGCAGAGGAG	0.0624391	-0.0574175	0.00909216	2.70054e-10	heifer puberty
6	0.86	38720600	A	G	0.0623669	-0.058432	0.00925433	2.71873e-10	heifer puberty
6	0.72	37472853	T	A	0.0664994	-0.0560325	0.00887528	2.73119e-10	heifer puberty
6	0.96	38651284	C	G	0.0689717	-0.0553489	0.00877162	2.7905e-10	heifer puberty
6	0.68	36941456	C	A	0.0579096	-0.0598707	0.0094888	2.79712e-10	heifer puberty
6	0.91	37923699	C	T	0.0817302	-0.0504158	0.00799086	2.80512e-10	heifer puberty
6	0.85	38738148	A	G	0.0616812	-0.0585663	0.00928468	2.82956e-10	heifer puberty
6	0.91	38716661	C	A	0.0628542	-0.0581643	0.00922114	2.83191e-10	heifer puberty
6	0.89	38802746	C	T	0.0628	-0.0578846	0.00918364	2.91918e-10	heifer puberty
6	0.91	37753060	G	A	0.0757209	-0.0524932	0.00833047	2.95056e-10	heifer puberty
6	0.9	38842609	C	A	0.0911142	-0.0480046	0.00761876	2.96041e-10	heifer puberty
6	0.91	37924172	A	G	0.0817302	-0.0503555	0.00799266	2.9722e-10	heifer puberty
6	0.83	37247818	T	G	0.0695853	-0.0553174	0.00878542	3.04438e-10	heifer puberty
6	0.85	38814846	A	G	0.0599307	-0.0592937	0.00942523	3.1551e-10	heifer puberty
6	0.67	37594374	G	A	0.0650558	-0.0569903	0.00907345	3.36414e-10	heifer puberty
6	0.91	38725347	A	G	0.0618255	-0.0582835	0.00928239	3.40901e-10	heifer puberty
6	0.94	38783009	A	C	0.0607067	-0.0589218	0.00938659	3.44651e-10	heifer puberty
6	0.85	38814833	G	A	0.0599668	-0.0591178	0.00942116	3.49639e-10	heifer puberty
6	0.85	38814836	C	T	0.0599668	-0.0591178	0.00942116	3.49639e-10	heifer puberty
6	0.7	37570171	C	A	0.0662648	-0.0565025	0.00900518	3.50896e-10	heifer puberty
6	0.92	36928288	G	A	0.0636482	-0.0563461	0.00898214	3.53856e-10	heifer puberty
6	0.43	39526425	T	C	0.0681597	-0.0550058	0.00877204	3.59686e-10	heifer puberty
6	0.92	37925217	A	G	0.0813513	-0.0501886	0.00800564	3.63012e-10	heifer puberty
6	0.94	38691684	T	G	0.0645685	-0.0567628	0.0090688	3.87118e-10	heifer puberty
6	0.86	37922823	A	C	0.0817663	-0.0500705	0.00800145	3.90744e-10	heifer puberty
6	0.86	37922831	A	G	0.0817663	-0.0500705	0.00800145	3.90744e-10	heifer puberty
6	0.93	38691732	G	A	0.0649294	-0.0565392	0.00903914	3.97691e-10	heifer puberty
6	0.91	38013668	A	C	0.0966904	-0.045943	0.00734643	4.00622e-10	heifer puberty
6	0.9	36917209	A	C	0.0642798	-0.0561556	0.00898347	4.07849e-10	heifer puberty
6	0.72	37469604	G	C	0.0669506	-0.0553069	0.00884975	4.11649e-10	heifer puberty
6	0.9	38702791	A	G	0.0634497	-0.0573862	0.00918782	4.21375e-10	heifer puberty
6	0.91	37923253	C	T	0.0814596	-0.0499626	0.00800792	4.39966e-10	heifer puberty
6	0.9	38733570	A	G	0.0601292	-0.0587563	0.0094203	4.45481e-10	heifer puberty
6	0.91	38714617	A	G	0.0630707	-0.0573916	0.00921003	4.62206e-10	heifer puberty
6	0.93	38755546	C	T	0.0619699	-0.0577501	0.00928146	4.90555e-10	heifer puberty
6	0.87	37397097	GA	G	0.0660122	-0.0557961	0.00896851	4.92947e-10	heifer puberty
6	0.71	37570860	T	C	0.0664453	-0.0558251	0.0089825	5.13653e-10	heifer puberty
6	0.56	37746515	T	C	0.0829935	-0.049205	0.00791944	5.19186e-10	heifer puberty
6	0.93	38688186	T	G	0.0625654	-0.0572497	0.00921592	5.22994e-10	heifer puberty
6	0.85	37348699	G	A	0.0663551	-0.0561617	0.00904142	5.24458e-10	heifer puberty
6	0.91	38199422	T	G	0.0684845	-0.0546936	0.00880898	5.3374e-10	heifer puberty
6	0.87	37397158	C	T	0.0660302	-0.0556746	0.00897608	5.55527e-10	heifer puberty
6	0.92	38711114	G	T	0.0624391	-0.0573882	0.00925572	5.63572e-10	heifer puberty
6	0.72	37591011	G	A	0.0670589	-0.0554422	0.00894201	5.63937e-10	heifer puberty
6	0.87	38706790	T	TATGTCTTCTTTGGAGAA	0.0630527	-0.0570729	0.00920636	5.67176e-10	heifer puberty
6	0.85	37090851	A	G	0.0645505	-0.0556788	0.00898286	5.70621e-10	heifer puberty
6	0.7	37485165	G	GGGAGGGA	0.062006	-0.0573981	0.00927105	5.97403e-10	heifer puberty
6	0.7	37513762	A	C	0.0642978	-0.0561938	0.0090768	5.98116e-10	heifer puberty
6	0.92	38707121	C	G	0.0632151	-0.0569327	0.00919922	6.06007e-10	heifer puberty
6	0.93	38058745	T	A	0.0670589	-0.0541764	0.00875494	6.08929e-10	heifer puberty
6	0.96	37986301	C	T	0.462446	0.0330828	0.00534639	6.09815e-10	heifer puberty
6	0.83	37103884	T	C	0.0652904	-0.0550376	0.00890112	6.28076e-10	heifer puberty
6	0.47	39010748	A	G	0.0515754	-0.0617524	0.00999685	6.52547e-10	heifer puberty
6	0.86	37378559	G	A	0.0642798	-0.0562565	0.0091072	6.52724e-10	heifer puberty
6	0.89	38713054	T	C	0.0632331	-0.0567938	0.00919475	6.54294e-10	heifer puberty
6	0.91	38717532	T	C	0.0620962	-0.0572129	0.00926374	6.57447e-10	heifer puberty
6	0.91	38708243	T	G	0.0632692	-0.0567353	0.00919467	6.80944e-10	heifer puberty
6	0.88	36896994	T	C	0.0670228	-0.0540556	0.00876225	6.86581e-10	heifer puberty
6	0.92	38698243	G	A	0.0637384	-0.0563898	0.00914149	6.89164e-10	heifer puberty
6	0.49	39012451	T	C	0.0509979	-0.0624061	0.0101229	7.0557e-10	heifer puberty
6	0.89	38690472	A	G	0.064352	-0.0559889	0.00908405	7.11885e-10	heifer puberty
6	0.71	37513799	A	G	0.0644963	-0.0558733	0.00906644	7.15396e-10	heifer puberty
6	0.9	38710517	A	ATCCT	0.0630888	-0.0567557	0.00921161	7.21378e-10	heifer puberty
6	0.9	38710523	A	G	0.0630888	-0.0567557	0.00921161	7.21378e-10	heifer puberty
6	0.96	37967819	C	T	0.45622	0.0332439	0.00539609	7.24079e-10	heifer puberty
6	0.74	37491738	A	G	0.0666619	-0.0544731	0.00884436	7.31717e-10	heifer puberty
6	0.84	38631814	T	C	0.154185	-0.0353175	0.00573947	7.58146e-10	heifer puberty
6	0.91	36930385	T	A	0.0647851	-0.0548404	0.00891406	7.64514e-10	heifer puberty
6	0.91	38689866	T	G	0.083968	-0.0475017	0.00772176	7.66756e-10	heifer puberty
6	0.77	37286282	T	C	0.139207	-0.0396516	0.00644914	7.82898e-10	heifer puberty
6	0.73	37593358	A	G	0.0664994	-0.0552038	0.00898298	7.97718e-10	heifer puberty
6	0.91	38709557	T	TC	0.0631609	-0.0565429	0.0092061	8.1544e-10	heifer puberty
6	0.71	37515819	A	G	0.0644061	-0.055684	0.00906928	8.25993e-10	heifer puberty
6	0.96	38824383	A	C	0.0611037	-0.057262	0.00932878	8.34586e-10	heifer puberty
6	0.92	36924972	A	G	0.0616631	-0.0561599	0.00916196	8.80528e-10	heifer puberty
6	0.85	38710732	A	G	0.0622947	-0.0567273	0.00925621	8.8675e-10	heifer puberty
6	0.5	37693851	C	A	0.0645866	-0.0551832	0.00900849	9.02912e-10	heifer puberty
6	0.92	38701012	A	C	0.0641535	-0.0558153	0.00911312	9.08458e-10	heifer puberty
6	0.88	37376405	C	T	0.0739344	-0.0519083	0.00847609	9.12071e-10	heifer puberty
6	0.72	38327179	T	C	0.063955	-0.0558082	0.00911638	9.2551e-10	heifer puberty
6	0.92	38711665	C	T	0.06123	-0.0571603	0.00934556	9.57694e-10	heifer puberty
6	0.92	38842509	T	C	0.0908254	-0.0466182	0.00762305	9.62979e-10	heifer puberty
6	0.55	37693843	A	T	0.0653084	-0.0548382	0.00896734	9.63605e-10	heifer puberty
6	0.95	37107182	G	A	0.0659039	-0.0542125	0.00886512	9.63971e-10	heifer puberty
6	0.9	36898121	T	G	0.0683762	-0.0528775	0.00864724	9.65824e-10	heifer puberty
6	0.87	37388062	C	T	0.0632873	-0.0561131	0.00917833	9.73801e-10	heifer puberty
6	0.87	36966504	G	T	0.0783557	-0.0499895	0.00817798	9.7961e-10	heifer puberty
6	0.73	37465982	T	C	0.0673837	-0.0538853	0.0088182	9.92028e-10	heifer puberty
14	0.97	23300304	C	G	0.302523	0.0561273	0.00660542	1.94292e-17	heifer puberty
14	1	23338890	T	G	0.302902	0.0561463	0.00667315	3.97064e-17	heifer puberty
14	0.97	23329375	C	T	0.305897	0.0538913	0.00655507	2.01288e-16	heifer puberty
14	0.98	23343150	G	A	0.300285	0.0546966	0.00667476	2.51551e-16	heifer puberty
14	0.97	23346065	G	C	0.301981	0.0538925	0.00660489	3.36451e-16	heifer puberty
14	0.98	23297204	C	T	0.307702	0.0526309	0.00651703	6.69795e-16	heifer puberty
14	0.98	23318762	CA	C	0.303479	0.0532751	0.0066646	1.30906e-15	heifer puberty
14	0.99	23297472	G	A	0.307504	0.0523567	0.00658873	1.92016e-15	heifer puberty
14	0.96	23300608	C	G	0.28085	0.0554658	0.00699305	2.16405e-15	heifer puberty
14	0.97	23354422	CTT	C	0.305284	0.0510918	0.00655672	6.58073e-15	heifer puberty
14	0.98	23314460	C	T	0.312556	0.050475	0.00647835	6.63085e-15	heifer puberty
14	0.99	23298062	G	A	0.3116	0.050422	0.00648237	7.34906e-15	heifer puberty
14	0.98	23326588	G	C	0.302631	0.0503396	0.0064803	7.9669e-15	heifer puberty
14	0.97	23314730	T	C	0.31086	0.0505201	0.00650441	8.03327e-15	heifer puberty
14	0.98	23296927	C	G	0.306872	0.0512671	0.00664648	1.22491e-14	heifer puberty
14	0.96	23314761	C	T	0.311401	0.0499829	0.00648714	1.30925e-14	heifer puberty
14	0.97	23300251	G	A	0.272458	0.0545744	0.00724245	4.86991e-14	heifer puberty
14	0.98	23298664	G	A	0.296423	0.0507244	0.00673311	4.93651e-14	heifer puberty
14	0.98	23296751	G	T	0.29128	0.0514881	0.00685475	5.85445e-14	heifer puberty
14	0.94	23473697	T	C	0.260385	0.0500391	0.00667512	6.56126e-14	heifer puberty
14	0.97	23354569	G	A	0.30467	0.0489351	0.00654288	7.48072e-14	heifer puberty
14	0.98	23383481	C	A	0.292164	0.0506871	0.00678833	8.21736e-14	heifer puberty
14	0.97	23265991	G	A	0.274371	0.0527962	0.00707436	8.4553e-14	heifer puberty
14	1	23285130	G	A	0.272765	0.0534168	0.00717297	9.55163e-14	heifer puberty
14	0.99	23601668	G	T	0.274642	0.0522092	0.00702267	1.05064e-13	heifer puberty
14	0.99	23288477	G	A	0.275436	0.0531248	0.00714964	1.08249e-13	heifer puberty
14	0.99	23288921	G	A	0.275237	0.0530803	0.00715379	1.17226e-13	heifer puberty
14	1	23321577	A	G	0.290396	0.0515026	0.00694549	1.21397e-13	heifer puberty
14	0.99	23289589	C	T	0.276591	0.0529205	0.00713838	1.22993e-13	heifer puberty
14	0.99	23321964	A	G	0.295467	0.0500969	0.00676386	1.29621e-13	heifer puberty
14	0.96	23319702	T	C	0.294005	0.0506105	0.00684186	1.39094e-13	heifer puberty
14	0.98	23266384	C	T	0.276952	0.0522471	0.00706565	1.41917e-13	heifer puberty
14	1	23652804	G	A	0.275707	0.0524259	0.00709889	1.52355e-13	heifer puberty
14	0.97	23605155	T	G	0.277854	0.0519361	0.00703452	1.54722e-13	heifer puberty
14	0.97	23384445	C	T	0.297885	0.0495261	0.00671989	1.70531e-13	heifer puberty
14	0.96	23288605	C	T	0.258076	0.05513	0.00748625	1.78264e-13	heifer puberty
14	0.96	23323013	T	C	0.29211	0.0498086	0.00677356	1.93247e-13	heifer puberty
14	1	23389588	A	G	0.285397	0.0508718	0.00693323	2.17812e-13	heifer puberty
14	0.98	23307771	G	T	0.27706	0.051835	0.00706531	2.1917e-13	heifer puberty
14	0.96	23280616	T	G	0.275598	0.051867	0.00709119	2.58754e-13	heifer puberty
14	0.98	23383623	T	A	0.291154	0.05003	0.00685202	2.84602e-13	heifer puberty
14	0.98	23620227	A	T	0.283196	0.0513	0.00703085	2.95539e-13	heifer puberty
14	1	23296481	A	G	0.293644	0.0499606	0.00685475	3.13525e-13	heifer puberty
14	0.98	23618229	G	T	0.284134	0.0509307	0.00700654	3.621e-13	heifer puberty
14	0.99	23334553	T	G	0.287563	0.0504162	0.00694721	3.95625e-13	heifer puberty
14	1	23296575	A	G	0.292237	0.0499855	0.00690741	4.60406e-13	heifer puberty
14	0.98	23653071	T	A	0.273433	0.0514884	0.00711769	4.69467e-13	heifer puberty
14	0.98	23335262	A	G	0.287942	0.0501246	0.0069352	4.91723e-13	heifer puberty
14	0.97	23608832	G	A	0.278016	0.0508225	0.00703176	4.91737e-13	heifer puberty
14	0.97	23305703	TTGGGCTG	T	0.278197	0.0504583	0.00698675	5.12246e-13	heifer puberty
14	0.98	23302498	G	A	0.275995	0.0512216	0.0070994	5.39659e-13	heifer puberty
14	0.97	23238244	T	C	0.271105	0.0517747	0.00717658	5.4176e-13	heifer puberty
14	1	22813366	A	G	0.312358	0.0475963	0.00660985	5.98552e-13	heifer puberty
14	0.96	23383008	G	A	0.29498	0.0488608	0.00679119	6.25825e-13	heifer puberty
14	1	23262536	C	T	0.274064	0.0512122	0.00712435	6.55892e-13	heifer puberty
14	0.99	23283312	T	C	0.261089	0.0541744	0.00753799	6.63031e-13	heifer puberty
14	0.98	23250690	G	A	0.277457	0.0508498	0.00707987	6.85474e-13	heifer puberty
14	0.97	23312227	C	T	0.276843	0.0507769	0.00707499	7.12789e-13	heifer puberty
14	0.98	23271813	G	A	0.27466	0.0494344	0.00689265	7.38864e-13	heifer puberty
14	0.96	23587652	G	A	0.271863	0.0499741	0.00696858	7.4266e-13	heifer puberty
14	0.96	23587653	A	G	0.271863	0.0499741	0.00696858	7.4266e-13	heifer puberty
14	0.97	23262984	G	A	0.272783	0.0506157	0.00706973	8.09742e-13	heifer puberty
14	0.96	23280730	C	T	0.259104	0.0531167	0.00741907	8.09783e-13	heifer puberty
14	0.97	23289158	C	T	0.282654	0.0498442	0.00696588	8.33854e-13	heifer puberty
14	0.9	23619114	C	A	0.231313	0.0497027	0.00695393	8.84261e-13	heifer puberty
14	0.97	23647559	C	T	0.286859	0.0477988	0.00669435	9.3217e-13	heifer puberty
14	0.97	23238784	G	A	0.273397	0.0507525	0.00710999	9.4556e-13	heifer puberty
14	1	23232498	C	T	0.279117	0.049833	0.0069916	1.02175e-12	heifer puberty
14	0.96	23280707	T	C	0.259104	0.052847	0.00741702	1.04005e-12	heifer puberty
14	0.97	23303258	T	G	0.295034	0.0482811	0.00678257	1.09188e-12	heifer puberty
14	0.98	23612458	T	C	0.285975	0.0489273	0.00687603	1.11405e-12	heifer puberty
14	0.99	23308400	T	G	0.267279	0.0521173	0.00732501	1.11938e-12	heifer puberty
14	0.96	23591827	C	T	0.251543	0.0504198	0.00710785	1.30723e-12	heifer puberty
14	0.98	23612481	G	A	0.286119	0.048734	0.0068717	1.32198e-12	heifer puberty
14	1	23381319	G	A	0.286299	0.0497649	0.00702059	1.35653e-12	heifer puberty
14	0.97	23596025	C	T	0.2754	0.0496302	0.00700636	1.40461e-12	heifer puberty
14	1	23254639	G	A	0.274173	0.0504357	0.00712307	1.43517e-12	heifer puberty
14	1	23298814	T	G	0.264175	0.0530979	0.00749933	1.43796e-12	heifer puberty
14	0.98	23603383	CTT	C	0.276158	0.0497657	0.00703385	1.4926e-12	heifer puberty
14	0.98	23253568	C	A	0.27955	0.0494039	0.00699057	1.58068e-12	heifer puberty
14	0.98	23249348	C	T	0.276049	0.0502993	0.00711989	1.61059e-12	heifer puberty
14	0.97	23264575	G	A	0.281283	0.0491638	0.00696027	1.62371e-12	heifer puberty
14	0.96	23594517	C	T	0.274118	0.0496175	0.00702865	1.67314e-12	heifer puberty
14	0.98	23253295	C	T	0.279045	0.0494307	0.007009	1.75772e-12	heifer puberty
14	0.99	23277301	G	A	0.278089	0.0492551	0.0069842	1.75912e-12	heifer puberty
14	0.96	23255587	C	T	0.276537	0.0490595	0.00696285	1.84276e-12	heifer puberty
14	0.99	23285355	T	G	0.262425	0.0531439	0.00754885	1.92233e-12	heifer puberty
14	0.96	23585785	G	A	0.273758	0.0492991	0.00700546	1.96071e-12	heifer puberty
14	1	22809167	G	A	0.319233	0.0456289	0.00648416	1.96449e-12	heifer puberty
14	0.99	23282118	G	A	0.264392	0.0527307	0.00749991	2.05294e-12	heifer puberty
14	0.98	23252429	G	T	0.276717	0.0498198	0.00709418	2.17737e-12	heifer puberty
14	1	23281668	C	T	0.264247	0.0525664	0.00750134	2.4244e-12	heifer puberty
14	0.98	23253950	G	T	0.278847	0.049126	0.00701723	2.54549e-12	heifer puberty
14	1	22814269	T	C	0.319053	0.0454094	0.00648813	2.58069e-12	heifer puberty
14	0.99	23276390	T	G	0.260692	0.0518819	0.00741346	2.59008e-12	heifer puberty
14	0.98	23253992	A	C	0.278269	0.0498073	0.00712347	2.71003e-12	heifer puberty
14	0.99	23276465	A	G	0.261161	0.0516718	0.00739494	2.79925e-12	heifer puberty
14	0.96	23553197	G	A	0.273866	0.0501528	0.00717896	2.82663e-12	heifer puberty
14	0.99	23274630	TGA	T	0.275688	0.0492735	0.00705447	2.8542e-12	heifer puberty
14	0.95	23592917	G	A	0.252138	0.0496233	0.00710687	2.90094e-12	heifer puberty
14	0.98	23641173	AT	A	0.290504	0.046589	0.00667607	2.98323e-12	heifer puberty
14	0.96	23254300	T	C	0.277114	0.0493406	0.00707916	3.17306e-12	heifer puberty
14	0.99	23276836	C	T	0.276194	0.0492267	0.00706294	3.17571e-12	heifer puberty
14	0.97	23618734	T	G	0.273721	0.0509133	0.00731319	3.35857e-12	heifer puberty
14	0.98	23253746	C	T	0.276212	0.0494002	0.00710258	3.51956e-12	heifer puberty
14	0.97	23352504	C	T	0.287707	0.0482137	0.00693262	3.53525e-12	heifer puberty
14	0.96	23590931	C	T	0.271051	0.0484651	0.00697668	3.73863e-12	heifer puberty
14	0.92	23433643	G	C	0.243909	0.0472293	0.00679916	3.74871e-12	heifer puberty
14	0.99	23277260	G	A	0.260602	0.0518237	0.00746263	3.79995e-12	heifer puberty
14	1	23282965	C	T	0.263941	0.0522354	0.00753365	4.10216e-12	heifer puberty
14	0.98	22815875	C	G	0.322121	0.0441661	0.00638451	4.59065e-12	heifer puberty
14	0.98	23644290	A	C	0.288158	0.0462434	0.00669123	4.81096e-12	heifer puberty
14	0.97	23590382	A	G	0.27096	0.0482342	0.00698469	4.99561e-12	heifer puberty
14	0.98	23633052	G	A	0.29516	0.0460935	0.0066801	5.19601e-12	heifer puberty
14	0.99	22813526	T	C	0.312809	0.0455016	0.00659672	5.28826e-12	heifer puberty
14	0.99	22817795	T	C	0.325098	0.0433831	0.00629139	5.36268e-12	heifer puberty
14	0.97	23252629	A	G	0.279749	0.0484189	0.00702279	5.40425e-12	heifer puberty
14	0.98	23254807	C	T	0.280615	0.0484047	0.00702114	5.41915e-12	heifer puberty
14	1	23607944	C	A	0.275652	0.0487657	0.00707667	5.5382e-12	heifer puberty
14	0.97	23254159	GGCA	G	0.277349	0.0490502	0.00712257	5.71493e-12	heifer puberty
14	0.97	23644382	GT	G	0.2874	0.0460889	0.00669273	5.72145e-12	heifer puberty
14	0.96	23590493	A	T	0.250334	0.0488534	0.0070947	5.74244e-12	heifer puberty
14	0.97	23278328	A	T	0.258364	0.0515836	0.0075057	6.30441e-12	heifer puberty
14	0.98	23274557	A	G	0.258112	0.0507308	0.00738339	6.37821e-12	heifer puberty
14	0.98	23275721	C	T	0.258418	0.0508209	0.00739701	6.39933e-12	heifer puberty
14	0.99	23277039	G	GCATAGGTTAA	0.260638	0.0513827	0.00747898	6.40747e-12	heifer puberty
14	0.98	23277198	G	A	0.257895	0.050819	0.00739746	6.42974e-12	heifer puberty
14	0.99	23276869	C	T	0.260043	0.0515538	0.00750462	6.43772e-12	heifer puberty
14	0.99	23276875	G	A	0.260043	0.0515538	0.00750462	6.43772e-12	heifer puberty
14	0.97	23626564	C	A	0.280362	0.048344	0.00704102	6.60032e-12	heifer puberty
14	0.98	23652025	C	T	0.290721	0.0458312	0.00667718	6.70232e-12	heifer puberty
14	0.99	22813456	C	T	0.320208	0.0443031	0.00645562	6.75609e-12	heifer puberty
14	0.96	23278232	C	T	0.291767	0.0466958	0.00680478	6.78037e-12	heifer puberty
14	1	23275763	A	ATTAAC	0.260512	0.051252	0.00747131	6.89337e-12	heifer puberty
14	0.97	22814595	T	C	0.318241	0.0445325	0.00649203	6.90716e-12	heifer puberty
14	0.96	23254109	G	A	0.274642	0.04821	0.00702881	6.93845e-12	heifer puberty
14	0.97	23237517	G	A	0.263363	0.0502285	0.0073251	7.02992e-12	heifer puberty
14	0.93	23279593	G	C	0.274173	0.0478081	0.00697526	7.18357e-12	heifer puberty
14	0.98	23254453	G	A	0.277439	0.0484842	0.00707486	7.2302e-12	heifer puberty
14	0.97	23645199	G	A	0.28814	0.0458427	0.00668946	7.23273e-12	heifer puberty
14	0.98	23646689	G	A	0.287797	0.0457985	0.00668503	7.33894e-12	heifer puberty
14	1	23279396	C	A	0.259736	0.0514475	0.00751678	7.68195e-12	heifer puberty
14	0.98	23294519	G	T	0.265077	0.0509295	0.00745293	8.28787e-12	heifer puberty
14	0.95	23280606	C	T	0.270636	0.0473046	0.00692522	8.44627e-12	heifer puberty
14	0.96	23253805	A	G	0.274425	0.0477786	0.00700019	8.77212e-12	heifer puberty
14	1	23267505	C	T	0.260223	0.0511151	0.0074911	8.88846e-12	heifer puberty
14	0.97	23566885	T	C	0.279316	0.0488846	0.00716881	9.16293e-12	heifer puberty
14	1	23622754	G	A	0.274768	0.0484911	0.00711277	9.2652e-12	heifer puberty
14	0.97	23596422	A	G	0.267333	0.0497184	0.00729578	9.44678e-12	heifer puberty
14	1	23600267	G	A	0.27226	0.0479426	0.0070377	9.60838e-12	heifer puberty
14	0.99	23626560	C	CA	0.282564	0.0483363	0.00709604	9.64295e-12	heifer puberty
14	0.98	23274574	T	C	0.257642	0.0502735	0.00738315	9.81289e-12	heifer puberty
14	0.98	23254818	CT	C	0.281337	0.0473114	0.00694945	9.90085e-12	heifer puberty
14	0.96	23253786	G	A	0.278702	0.046742	0.00689088	1.1757e-11	heifer puberty
14	0.99	23267216	G	A	0.262966	0.0506899	0.00747667	1.20389e-11	heifer puberty
14	0.97	23231215	G	A	0.280056	0.0472053	0.00696368	1.21193e-11	heifer puberty
14	0.93	23280497	C	G	0.255477	0.0499568	0.00737177	1.22899e-11	heifer puberty
14	0.98	23237487	C	G	0.263941	0.0498405	0.00735475	1.23001e-11	heifer puberty
14	0.97	23620640	C	G	0.245678	0.0466731	0.00688984	1.25096e-11	heifer puberty
14	0.93	23583466	G	A	0.231801	0.0460471	0.00679777	1.25401e-11	heifer puberty
14	0.99	23248943	C	T	0.278251	0.0479927	0.00708684	1.26936e-11	heifer puberty
14	0.97	23630842	C	T	0.297037	0.0449375	0.00664696	1.37417e-11	heifer puberty
14	0.99	23254919	C	T	0.276627	0.048032	0.00710783	1.40272e-11	heifer puberty
14	0.94	23436596	G	A	0.236691	0.0449317	0.00664972	1.4094e-11	heifer puberty
14	0.87	22805657	G	A	0.320858	0.0429388	0.00636374	1.50507e-11	heifer puberty
14	0.97	22983836	T	C	0.321634	0.0433467	0.00642498	1.51361e-11	heifer puberty
14	0.97	23596429	A	T	0.27226	0.0480585	0.00712375	1.51728e-11	heifer puberty
14	0.97	23241336	A	G	0.279496	0.0470316	0.00697531	1.55602e-11	heifer puberty
14	0.98	23255007	G	A	0.280146	0.0470353	0.00697888	1.58749e-11	heifer puberty
14	0.96	23590403	T	C	0.249414	0.0479225	0.00711229	1.60601e-11	heifer puberty
14	0.96	23587335	T	C	0.249792	0.0478981	0.00711052	1.62548e-11	heifer puberty
14	0.97	23274920	C	A	0.258166	0.0491534	0.00730024	1.66066e-11	heifer puberty
14	0.97	23278981	C	T	0.25526	0.0497444	0.00739359	1.7196e-11	heifer puberty
14	0.98	23242151	T	C	0.274317	0.0479864	0.00713514	1.75164e-11	heifer puberty
14	1	23639458	A	G	0.28565	0.0456182	0.00678491	1.77427e-11	heifer puberty
14	0.97	23622423	G	A	0.270455	0.0486885	0.00725011	1.87359e-11	heifer puberty
14	0.98	23183729	A	G	0.295395	0.0471214	0.00702466	1.97321e-11	heifer puberty
14	0.96	23438906	C	T	0.236186	0.0446578	0.00666764	2.11736e-11	heifer puberty
14	0.96	23590438	G	C	0.252283	0.0477622	0.00713232	2.13341e-11	heifer puberty
14	0.96	23587737	G	T	0.251182	0.0476349	0.00711404	2.14347e-11	heifer puberty
14	0.97	23630896	C	T	0.297289	0.044519	0.00664946	2.15476e-11	heifer puberty
14	0.99	23276993	G	C	0.263038	0.0500713	0.00748068	2.18022e-11	heifer puberty
14	0.98	23257775	T	C	0.286733	0.0460207	0.00687814	2.21839e-11	heifer puberty
14	0.99	23246668	C	G	0.27771	0.0474126	0.00709324	2.322e-11	heifer puberty
14	0.99	23246030	C	A	0.278504	0.0476998	0.00714083	2.39158e-11	heifer puberty
14	0.96	23183709	A	C	0.294113	0.047144	0.00705783	2.39466e-11	heifer puberty
14	0.93	23392938	G	T	0.295846	0.0434269	0.00650266	2.41697e-11	heifer puberty
14	0.95	23616675	G	A	0.270239	0.0487782	0.00730584	2.44528e-11	heifer puberty
14	1	23275650	G	T	0.263165	0.0497859	0.00746992	2.64918e-11	heifer puberty
14	0.99	23277492	T	C	0.260674	0.0489888	0.00735154	2.66922e-11	heifer puberty
14	0.96	23621106	C	T	0.246472	0.0460263	0.00690713	2.67211e-11	heifer puberty
14	0.99	23278020	T	C	0.262713	0.0491817	0.00738346	2.71851e-11	heifer puberty
14	0.97	23279624	G	A	0.257065	0.0493427	0.00740881	2.73805e-11	heifer puberty
14	0.92	23238221	T	C	0.19403	0.0447305	0.00673683	3.1431e-11	heifer puberty
14	0.96	23591033	G	A	0.260801	0.0482442	0.00726785	3.1791e-11	heifer puberty
14	0.97	23312873	C	T	0.264283	0.0495837	0.00746989	3.1839e-11	heifer puberty
14	0.58	23897046	C	G	0.285163	0.0444378	0.006702	3.34496e-11	heifer puberty
14	0.95	22817243	C	T	0.292453	0.0435402	0.00656706	3.35486e-11	heifer puberty
14	0.99	23638895	G	A	0.285921	0.0449613	0.00678398	3.41261e-11	heifer puberty
14	0.98	22813545	A	G	0.321417	0.0424776	0.00641417	3.53252e-11	heifer puberty
14	0.98	23306201	G	A	0.26459	0.0488817	0.00738607	3.63854e-11	heifer puberty
14	0.97	23269987	G	A	0.262407	0.0491926	0.00743565	3.6963e-11	heifer puberty
14	0.98	23637052	G	T	0.293807	0.0440093	0.00665432	3.74989e-11	heifer puberty
14	1	23275286	T	C	0.262966	0.0494285	0.00748067	3.90846e-11	heifer puberty
14	0.91	23615967	T	TGAAAGG	0.255946	0.0471379	0.0071356	3.94791e-11	heifer puberty
14	0.98	23230207	C	A	0.284549	0.045409	0.00688245	4.17326e-11	heifer puberty
14	0.9	23615961	G	GA	0.239163	0.0453205	0.0068694	4.1831e-11	heifer puberty
14	0.99	23273222	A	G	0.262695	0.0494481	0.00750039	4.31776e-11	heifer puberty
14	0.98	23409381	C	T	0.265709	0.0495717	0.00753206	4.65931e-11	heifer puberty
14	0.96	23164230	G	T	0.253113	0.046965	0.0071361	4.66252e-11	heifer puberty
14	0.98	23621256	A	G	0.269715	0.048016	0.00729635	4.67825e-11	heifer puberty
14	0.97	23258605	C	T	0.264103	0.0493707	0.00751738	5.11534e-11	heifer puberty
14	0.99	23247018	A	G	0.280038	0.0465437	0.00708831	5.15944e-11	heifer puberty
14	1	23239137	T	C	0.262389	0.0490374	0.00746831	5.16623e-11	heifer puberty
14	0.87	23261085	A	G	0.244848	0.0470973	0.00717845	5.34746e-11	heifer puberty
14	0.99	23350051	A	C	0.264698	0.0492822	0.00751512	5.46288e-11	heifer puberty
14	0.96	23634452	A	T	0.295286	0.0432887	0.00660241	5.50842e-11	heifer puberty
14	0.99	23342442	T	G	0.265583	0.0493658	0.00752986	5.52681e-11	heifer puberty
14	0.98	23234714	C	G	0.264031	0.0483837	0.00738359	5.64396e-11	heifer puberty
14	0.98	22915081	C	T	0.319721	0.0427509	0.00652465	5.66892e-11	heifer puberty
14	0.98	23270787	C	T	0.257697	0.0480878	0.00734456	5.85456e-11	heifer puberty
14	0.96	23189783	C	G	0.29978	0.0451919	0.00690273	5.87194e-11	heifer puberty
14	0.88	23261090	C	A	0.245209	0.0470315	0.00718553	5.93748e-11	heifer puberty
14	1	23337710	CTG	C	0.264698	0.0494448	0.00755444	5.94435e-11	heifer puberty
14	0.85	23554594	C	G	0.251561	0.0439292	0.00672952	6.67285e-11	heifer puberty
14	0.98	22915304	C	T	0.319161	0.0426744	0.00653801	6.70448e-11	heifer puberty
14	0.95	23436644	C	T	0.237413	0.0433925	0.00665082	6.82804e-11	heifer puberty
14	0.98	23336915	C	A	0.264356	0.0493759	0.00756953	6.89245e-11	heifer puberty
14	0.98	23344367	T	C	0.270148	0.0478319	0.00733332	6.91209e-11	heifer puberty
14	0.99	23329154	C	T	0.266016	0.0489909	0.00751455	7.05567e-11	heifer puberty
14	0.92	23162919	T	G	0.250442	0.0478037	0.00733396	7.11872e-11	heifer puberty
14	1	23236904	C	T	0.26616	0.0480243	0.00737008	7.2151e-11	heifer puberty
14	1	23236905	T	G	0.26616	0.0480243	0.00737008	7.2151e-11	heifer puberty
14	0.97	23437077	G	A	0.237521	0.0432675	0.00664182	7.2977e-11	heifer puberty
14	0.96	23224580	G	A	0.28186	0.04471	0.00686388	7.32673e-11	heifer puberty
14	0.89	23256265	C	CA	0.274515	0.0433041	0.0066487	7.35843e-11	heifer puberty
14	0.97	22917282	T	A	0.322301	0.0422581	0.00648987	7.44619e-11	heifer puberty
14	0.98	23239967	T	G	0.26062	0.0487331	0.00748973	7.68451e-11	heifer puberty
14	0.99	23341871	G	A	0.267405	0.0482296	0.00741402	7.76006e-11	heifer puberty
14	0.98	23385303	C	G	0.264771	0.0490519	0.00754668	8.04272e-11	heifer puberty
14	1	23336604	A	G	0.26764	0.0481239	0.007407	8.18893e-11	heifer puberty
14	0.98	23348105	G	GGA	0.266449	0.0487709	0.00750819	8.26535e-11	heifer puberty
14	0.98	23348109	G	T	0.266449	0.0487709	0.00750819	8.26535e-11	heifer puberty
14	0.94	22983692	T	C	0.321832	0.0415746	0.006405	8.52905e-11	heifer puberty
14	0.98	23263377	C	T	0.263688	0.0488637	0.00752839	8.55045e-11	heifer puberty
14	0.98	22905670	A	C	0.330747	0.0406859	0.00626851	8.55336e-11	heifer puberty
14	0.98	22900130	T	G	0.326668	0.0414603	0.00638928	8.63854e-11	heifer puberty
14	0.98	23348101	C	CT	0.266413	0.0487287	0.00750961	8.65e-11	heifer puberty
14	0.99	23236126	C	T	0.267351	0.0476957	0.00735318	8.79111e-11	heifer puberty
14	0.98	23608624	G	A	0.272151	0.0466352	0.00719068	8.84378e-11	heifer puberty
14	0.95	23150693	G	C	0.248295	0.0478799	0.00738265	8.84608e-11	heifer puberty
14	0.96	23163091	A	G	0.251958	0.0474446	0.00731627	8.88446e-11	heifer puberty
14	0.99	23236747	C	T	0.268073	0.047602	0.00734106	8.91119e-11	heifer puberty
14	0.96	23230036	C	T	0.28269	0.0444002	0.00684756	8.92728e-11	heifer puberty
14	0.98	23231871	G	T	0.261937	0.0481419	0.00743245	9.34054e-11	heifer puberty
14	0.99	23324455	T	C	0.269156	0.0476355	0.0073597	9.64041e-11	heifer puberty
14	0.99	23341267	C	G	0.265835	0.04867	0.00752003	9.66795e-11	heifer puberty
14	0.99	23244289	A	C	0.264518	0.0488088	0.00754339	9.77425e-11	heifer puberty
14	1	22933624	C	T	0.320352	0.042786	0.00661633	1.00145e-10	heifer puberty
14	0.95	23582721	A	AG	0.274515	0.0464094	0.00717677	1.00218e-10	heifer puberty
14	0.99	23244301	A	C	0.264428	0.048753	0.00753989	1.00624e-10	heifer puberty
14	0.98	23228286	G	A	0.28352	0.044314	0.00685601	1.02292e-10	heifer puberty
14	0.99	23237838	G	A	0.266792	0.0474977	0.00735723	1.07569e-10	heifer puberty
14	0.96	23437908	G	A	0.237016	0.0430077	0.00666296	1.084e-10	heifer puberty
14	0.99	23349000	C	T	0.267081	0.0483022	0.00748497	1.09491e-10	heifer puberty
14	1	23333210	C	T	0.265871	0.0485018	0.00751898	1.1142e-10	heifer puberty
14	0.99	23335513	T	C	0.265763	0.0485308	0.00752514	1.12473e-10	heifer puberty
14	0.99	23244343	A	C	0.264175	0.0486666	0.00754917	1.14374e-10	heifer puberty
14	1	23342093	C	T	0.265817	0.0484782	0.00752059	1.14797e-10	heifer puberty
14	1	23353805	C	T	0.265817	0.0484782	0.00752059	1.14797e-10	heifer puberty
14	1	23405800	G	T	0.265817	0.0484782	0.00752059	1.14797e-10	heifer puberty
14	0.99	23349141	A	G	0.266575	0.048306	0.00749631	1.16385e-10	heifer puberty
14	0.97	22775858	G	A	0.32647	0.0403828	0.00626949	1.18566e-10	heifer puberty
14	0.96	23242345	A	G	0.260367	0.0479715	0.00744837	1.19048e-10	heifer puberty
14	0.99	23239422	G	A	0.260873	0.04786	0.00743113	1.19107e-10	heifer puberty
14	0.98	23327745	T	C	0.264771	0.0483584	0.00751242	1.21753e-10	heifer puberty
14	0.99	23352531	G	A	0.265926	0.0484127	0.00752149	1.22186e-10	heifer puberty
14	0.99	23406532	G	A	0.266106	0.0483867	0.00751915	1.23368e-10	heifer puberty
14	0.99	22893770	C	T	0.327047	0.0411775	0.0064025	1.26369e-10	heifer puberty
14	0.99	23237770	A	G	0.266828	0.0472753	0.00735311	1.28193e-10	heifer puberty
14	0.98	23350373	C	T	0.265998	0.0483548	0.00752115	1.28292e-10	heifer puberty
14	0.86	23215974	A	G	0.286859	0.0437849	0.00681103	1.28847e-10	heifer puberty
14	0.95	23161346	A	G	0.246472	0.0475692	0.00740008	1.29118e-10	heifer puberty
14	0.98	22916138	T	TA	0.318385	0.0421634	0.00656083	1.30552e-10	heifer puberty
14	0.96	23437301	G	A	0.237503	0.0426823	0.0066455	1.33839e-10	heifer puberty
14	0.98	23221714	C	A	0.283268	0.043657	0.00679811	1.34546e-10	heifer puberty
14	0.98	23342938	C	T	0.264843	0.0484988	0.00755209	1.34579e-10	heifer puberty
14	0.94	23245079	G	A	0.224654	0.0417966	0.00650997	1.35914e-10	heifer puberty
14	0.78	23896942	G	A	0.281878	0.0433963	0.00676243	1.3874e-10	heifer puberty
14	0.98	23255486	A	G	0.285975	0.044423	0.0069227	1.3898e-10	heifer puberty
14	0.99	23354101	A	T	0.267351	0.0476387	0.0074241	1.39207e-10	heifer puberty
14	0.97	23261700	G	A	0.262948	0.0475016	0.00740326	1.39619e-10	heifer puberty
14	0.88	23546092	C	G	0.189519	0.0416681	0.006498	1.43204e-10	heifer puberty
14	0.99	23349064	A	T	0.266756	0.0480856	0.00749927	1.43585e-10	heifer puberty
14	0.98	22887406	C	T	0.329465	0.0406856	0.00634637	1.44716e-10	heifer puberty
14	0.99	23244284	A	G	0.264446	0.0483415	0.00754161	1.45543e-10	heifer puberty
14	1	22896212	T	C	0.319522	0.0420732	0.00656448	1.46275e-10	heifer puberty
14	0.97	23160855	G	C	0.251723	0.0470026	0.00733396	1.4658e-10	heifer puberty
14	0.97	22890133	C	A	0.329989	0.0405867	0.00633402	1.47708e-10	heifer puberty
14	0.99	23237354	G	A	0.266449	0.0472306	0.00737188	1.48545e-10	heifer puberty
14	0.97	23260360	A	C	0.271772	0.0439082	0.00685377	1.4896e-10	heifer puberty
14	0.96	23279325	A	G	0.191035	0.0446189	0.00696674	1.50809e-10	heifer puberty
14	0.98	22977515	T	C	0.320984	0.0413893	0.00646299	1.51303e-10	heifer puberty
14	1	23197858	T	C	0.293879	0.0454172	0.00709477	1.53854e-10	heifer puberty
14	0.99	22888733	C	T	0.330657	0.0404207	0.00631633	1.55997e-10	heifer puberty
14	1	23344844	C	T	0.265637	0.0476875	0.00745218	1.56258e-10	heifer puberty
14	0.99	23237698	T	C	0.267459	0.0470169	0.00734927	1.5795e-10	heifer puberty
14	0.98	23389827	G	A	0.264753	0.0484484	0.00757371	1.58546e-10	heifer puberty
14	0.99	23346174	T	TA	0.268506	0.0474613	0.00741959	1.58711e-10	heifer puberty
14	0.98	23345833	A	G	0.268488	0.0474685	0.00742377	1.61474e-10	heifer puberty
14	0.88	23546035	G	A	0.188779	0.041573	0.00650178	1.61495e-10	heifer puberty
14	0.96	23238321	T	TC	0.20659	0.0434994	0.00680521	1.63651e-10	heifer puberty
14	0.98	22816925	A	C	0.305356	0.0410886	0.00643419	1.70308e-10	heifer puberty
14	1	22867321	C	T	0.319648	0.0417941	0.006552	1.78433e-10	heifer puberty
14	0.97	23842302	C	A	0.270275	0.0439405	0.00688866	1.78627e-10	heifer puberty
14	0.98	23161775	T	A	0.25111	0.0469083	0.00735612	1.80851e-10	heifer puberty
14	0.88	23546207	C	G	0.190385	0.0414116	0.00649527	1.82188e-10	heifer puberty
14	0.99	23408179	C	T	0.26598	0.0479574	0.00752244	1.82677e-10	heifer puberty
14	0.99	23346796	G	C	0.268308	0.0473633	0.00743039	1.83847e-10	heifer puberty
14	0.95	23201789	T	C	0.298679	0.0442584	0.0069442	1.84835e-10	heifer puberty
14	0.98	22903349	C	T	0.326163	0.0407818	0.00640123	1.87883e-10	heifer puberty
14	1	23335983	T	C	0.265817	0.0479104	0.00752038	1.88119e-10	heifer puberty
14	0.98	23236726	T	C	0.268308	0.046728	0.00733589	1.89292e-10	heifer puberty
14	0.99	22888794	A	G	0.330458	0.0402285	0.00631759	1.91897e-10	heifer puberty
14	0.95	23214312	T	C	0.281427	0.0446551	0.0070147	1.94108e-10	heifer puberty
14	0.98	22934021	G	A	0.325586	0.0410592	0.00646271	2.10826e-10	heifer puberty
14	0.99	23343162	G	C	0.265583	0.0477662	0.00752101	2.13859e-10	heifer puberty
14	0.88	23544256	A	G	0.198722	0.0420814	0.00662644	2.14582e-10	heifer puberty
14	0.96	23578196	G	A	0.277944	0.0448015	0.00705486	2.14703e-10	heifer puberty
14	0.97	22899013	C	T	0.325748	0.0406852	0.00640683	2.14909e-10	heifer puberty
14	0.95	23280110	C	G	0.18757	0.0437021	0.0068837	2.1723e-10	heifer puberty
14	0.98	23161276	A	G	0.251002	0.0465829	0.007342	2.22843e-10	heifer puberty
14	0.98	23365613	A	G	0.300014	0.0424256	0.00668698	2.23146e-10	heifer puberty
14	0.98	23265877	C	T	0.261757	0.0475677	0.00749794	2.23721e-10	heifer puberty
14	0.96	23344121	T	TCCTTGTGGGCTGTGTGTTC	0.266467	0.0474422	0.00747915	2.24945e-10	heifer puberty
14	0.99	23236521	C	T	0.267604	0.0465907	0.00734741	2.28122e-10	heifer puberty
14	0.99	23348692	C	G	0.266323	0.0475515	0.00749909	2.2832e-10	heifer puberty
14	0.99	23234664	C	T	0.266142	0.0467863	0.00738284	2.34025e-10	heifer puberty
14	0.99	23234666	C	A	0.266142	0.0467863	0.00738284	2.34025e-10	heifer puberty
14	0.98	23231618	C	G	0.268488	0.0459834	0.00725662	2.34657e-10	heifer puberty
14	0.95	22910309	T	G	0.322211	0.0403984	0.0063773	2.37776e-10	heifer puberty
14	0.95	23529331	A	T	0.224691	0.0453461	0.00715934	2.39129e-10	heifer puberty
14	0.91	23258235	T	C	0.263904	0.0415201	0.00655552	2.39501e-10	heifer puberty
14	1	22774764	C	A	0.282618	0.0459311	0.00725273	2.40531e-10	heifer puberty
14	0.98	23325280	A	G	0.264247	0.0468495	0.00740182	2.46012e-10	heifer puberty
14	0.95	23259533	T	C	0.250298	0.0450965	0.00712796	2.50454e-10	heifer puberty
14	0.97	23386480	AT	A	0.263796	0.0476067	0.00752641	2.52753e-10	heifer puberty
14	0.99	23348054	A	G	0.265889	0.0477557	0.00755133	2.54638e-10	heifer puberty
14	0.98	23344192	T	C	0.267423	0.0471086	0.00745395	2.61639e-10	heifer puberty
14	0.99	23235602	T	G	0.268001	0.0464911	0.00736105	2.68714e-10	heifer puberty
14	0.96	23256370	C	T	0.285108	0.0436553	0.00691656	2.75969e-10	heifer puberty
14	0.93	23274578	A	ATT	0.195059	0.0437113	0.00692604	2.76958e-10	heifer puberty
14	0.99	23347481	T	C	0.267947	0.0469484	0.00744691	2.89295e-10	heifer puberty
14	0.99	23348827	GT	G	0.266449	0.0473164	0.00750882	2.94899e-10	heifer puberty
14	0.96	23529318	A	G	0.224853	0.0450661	0.00715979	3.08718e-10	heifer puberty
14	0.97	23382376	C	T	0.265438	0.04675	0.00743098	3.1497e-10	heifer puberty
14	0.79	23546533	G	C	0.196467	0.0406915	0.00646836	3.15719e-10	heifer puberty
14	0.94	22901560	T	G	0.32822	0.0399882	0.00635701	3.16651e-10	heifer puberty
14	0.96	22980799	G	A	0.321363	0.0405577	0.00644994	3.21436e-10	heifer puberty
14	0.99	23347828	G	A	0.267405	0.0469778	0.0074724	3.23977e-10	heifer puberty
14	0.99	23347967	G	T	0.26699	0.0470341	0.00748583	3.31903e-10	heifer puberty
14	0.98	23190736	A	C	0.29895	0.0435543	0.0069327	3.33306e-10	heifer puberty
14	0.98	23239357	A	AG	0.25896	0.0466472	0.00742819	3.39118e-10	heifer puberty
14	0.97	23189257	TCA	T	0.297308	0.0437399	0.00697032	3.49267e-10	heifer puberty
14	0.93	23521261	G	A	0.227018	0.0454552	0.00724505	3.51955e-10	heifer puberty
14	0.98	23239300	G	A	0.260638	0.0468584	0.00747808	3.70206e-10	heifer puberty
14	0.98	23239309	G	T	0.260638	0.0468584	0.00747808	3.70206e-10	heifer puberty
14	0.97	23528123	T	C	0.229166	0.0455494	0.00727111	3.74178e-10	heifer puberty
14	0.99	23349837	G	A	0.266413	0.0470292	0.00750742	3.7435e-10	heifer puberty
14	0.98	22889668	A	G	0.329123	0.0397134	0.00634093	3.77574e-10	heifer puberty
14	1	22762824	A	C	0.283593	0.0427817	0.00683132	3.78669e-10	heifer puberty
14	0.98	23152579	C	T	0.248638	0.0459299	0.00734223	3.96048e-10	heifer puberty
14	0.77	23641171	G	GA	0.218591	0.0373749	0.00597479	3.96414e-10	heifer puberty
14	0.97	23580534	G	A	0.260187	0.0471601	0.00754043	3.99298e-10	heifer puberty
14	1	22916046	A	G	0.318999	0.0409563	0.00654903	4.00592e-10	heifer puberty
14	0.96	23530114	C	T	0.229455	0.0454197	0.00726454	4.04582e-10	heifer puberty
14	0.97	23224353	C	T	0.282185	0.0430617	0.00689003	4.10829e-10	heifer puberty
14	0.99	22912861	AT	A	0.327372	0.0396144	0.00634004	4.14974e-10	heifer puberty
14	0.97	23238572	T	C	0.201935	0.0434055	0.00694759	4.16933e-10	heifer puberty
14	0.95	22910629	G	A	0.326867	0.0387904	0.00620966	4.18987e-10	heifer puberty
14	0.97	23226298	C	T	0.280146	0.0430336	0.00689098	4.24032e-10	heifer puberty
14	0.98	22775499	A	T	0.283358	0.0449473	0.00719789	4.25141e-10	heifer puberty
14	0.98	22841180	T	A	0.330981	0.0390384	0.00625598	4.37099e-10	heifer puberty
14	0.96	23238334	CTTTTTAAAAAA	C	0.206735	0.0424828	0.00680811	4.3749e-10	heifer puberty
14	0.99	22775382	C	T	0.28399	0.0448822	0.0071941	4.41081e-10	heifer puberty
14	0.98	22841190	G	T	0.330963	0.0390232	0.00625677	4.4616e-10	heifer puberty
14	0.97	22781684	C	T	0.282871	0.0447639	0.00718042	4.54215e-10	heifer puberty
14	0.97	23231115	T	C	0.265366	0.0458467	0.0073545	4.55159e-10	heifer puberty
14	0.93	23163036	A	G	0.209333	0.0443589	0.00711679	4.57601e-10	heifer puberty
14	0.96	23518834	G	A	0.229761	0.0453019	0.00726892	4.59727e-10	heifer puberty
14	0.98	22841185	TA	T	0.331017	0.0389889	0.00625663	4.6166e-10	heifer puberty
14	1	22769285	T	C	0.283178	0.0450261	0.00722756	4.67112e-10	heifer puberty
14	0.97	23418999	G	T	0.264247	0.0473902	0.00761106	4.76986e-10	heifer puberty
14	0.98	23349609	T	C	0.268308	0.0460975	0.00740466	4.80103e-10	heifer puberty
14	0.97	23258985	A	G	0.26219	0.046777	0.00751475	4.82497e-10	heifer puberty
14	0.95	23529566	A	G	0.229798	0.0454603	0.00730503	4.87262e-10	heifer puberty
14	0.97	23528098	T	C	0.231133	0.0454486	0.00730642	4.96013e-10	heifer puberty
14	0.99	23346497	A	C	0.26755	0.0461838	0.00742505	4.97152e-10	heifer puberty
14	0.99	23190575	A	C	0.300339	0.0430718	0.0069278	5.05984e-10	heifer puberty
14	0.96	23418865	T	A	0.263922	0.0474099	0.00762682	5.09307e-10	heifer puberty
14	1	22899088	G	A	0.315678	0.0412407	0.00663992	5.2641e-10	heifer puberty
14	0.96	23165275	C	G	0.254412	0.0439033	0.00707457	5.44234e-10	heifer puberty
14	0.97	23518918	G	A	0.229292	0.0449829	0.00725158	5.53308e-10	heifer puberty
14	0.98	23153754	G	A	0.255098	0.0446705	0.00720534	5.6595e-10	heifer puberty
14	0.99	23403990	ACTC	A	0.269174	0.0465395	0.00750694	5.66298e-10	heifer puberty
14	0.93	23431288	G	A	0.258256	0.0439524	0.00709	5.67443e-10	heifer puberty
14	0.95	22830562	C	A	0.322391	0.0391948	0.00632273	5.68122e-10	heifer puberty
14	0.97	23173588	G	C	0.304237	0.0412426	0.00665539	5.75963e-10	heifer puberty
14	0.92	23545720	G	T	0.19145	0.0404954	0.00653599	5.8008e-10	heifer puberty
14	0.98	23707633	A	G	0.256542	0.0478587	0.00772505	5.8191e-10	heifer puberty
14	0.98	23378182	A	G	0.263922	0.0460142	0.00742803	5.84057e-10	heifer puberty
14	0.97	23418976	G	A	0.264067	0.0471492	0.00761492	5.95256e-10	heifer puberty
14	0.98	23134348	C	T	0.276952	0.0464724	0.00750692	5.99362e-10	heifer puberty
14	0.96	23242392	A	G	0.247699	0.0435188	0.00703055	6.0182e-10	heifer puberty
14	0.86	23543832	G	T	0.231241	0.045115	0.00728939	6.04947e-10	heifer puberty
14	0.96	23530807	C	T	0.229058	0.0449732	0.00726761	6.0869e-10	heifer puberty
14	0.95	23216693	C	G	0.281229	0.0425621	0.00688274	6.25381e-10	heifer puberty
14	0.97	23219140	T	G	0.282149	0.0420946	0.00680809	6.28804e-10	heifer puberty
14	0.97	23418784	T	C	0.264572	0.0470851	0.00762016	6.45005e-10	heifer puberty
14	0.95	23254309	A	G	0.238189	0.0424241	0.00686694	6.49105e-10	heifer puberty
14	0.96	23238377	T	A	0.191666	0.0422891	0.00684542	6.50303e-10	heifer puberty
14	0.83	23628041	TC	T	0.245209	0.0375346	0.00607812	6.60151e-10	heifer puberty
14	0.93	23149091	A	AT	0.235536	0.0418248	0.00677475	6.67415e-10	heifer puberty
14	0.99	23236008	G	A	0.269805	0.0448662	0.00727067	6.79242e-10	heifer puberty
14	0.87	23543827	G	GTA	0.231259	0.0449732	0.00728989	6.86121e-10	heifer puberty
14	0.93	23257990	C	T	0.18997	0.0426799	0.00692109	6.97524e-10	heifer puberty
14	0.98	23231411	C	G	0.265727	0.0453731	0.00736212	7.13565e-10	heifer puberty
14	0.88	23545822	G	A	0.191901	0.040296	0.00654054	7.23061e-10	heifer puberty
14	0.95	23418967	T	G	0.264031	0.0468661	0.00761354	7.47805e-10	heifer puberty
14	0.99	23235954	T	C	0.268073	0.0444663	0.00722865	7.68001e-10	heifer puberty
14	0.97	23530952	C	T	0.229563	0.0447192	0.00726985	7.6839e-10	heifer puberty
14	0.97	23530967	T	C	0.229563	0.0447192	0.00726985	7.6839e-10	heifer puberty
14	0.99	23345305	A	G	0.268109	0.0457335	0.00743569	7.72238e-10	heifer puberty
14	0.99	22774732	C	T	0.281355	0.0447908	0.00728277	7.73649e-10	heifer puberty
14	0.97	23315857	T	G	0.27641	0.044397	0.00722013	7.79418e-10	heifer puberty
14	0.96	23529565	C	T	0.230068	0.0449027	0.00730448	7.88225e-10	heifer puberty
14	0.97	23418729	C	T	0.265276	0.0466358	0.00759019	8.03609e-10	heifer puberty
14	0.97	23166309	C	T	0.27327	0.0456798	0.00744088	8.30238e-10	heifer puberty
14	0.98	23417757	C	T	0.265763	0.0463448	0.00755258	8.44741e-10	heifer puberty
14	0.98	22815546	T	A	0.30144	0.0395161	0.00644097	8.51002e-10	heifer puberty
14	0.98	22839488	C	T	0.332064	0.0382167	0.00623172	8.64519e-10	heifer puberty
14	0.98	23155654	A	G	0.251236	0.0448788	0.00732102	8.78058e-10	heifer puberty
14	0.96	23167014	A	T	0.273451	0.0453432	0.00739889	8.87786e-10	heifer puberty
14	0.97	23424216	A	G	0.265168	0.0470616	0.00768216	9.00654e-10	heifer puberty
14	0.97	23707671	A	G	0.257047	0.0471503	0.00769717	9.03047e-10	heifer puberty
14	0.97	23160182	A	C	0.209694	0.0433575	0.00708417	9.33809e-10	heifer puberty
14	0.95	23529888	G	A	0.2246	0.0438091	0.00715894	9.38737e-10	heifer puberty
14	0.97	23241926	G	A	0.262371	0.0456141	0.00745507	9.44379e-10	heifer puberty
14	0.95	23173674	C	T	0.306096	0.0406142	0.00664104	9.61716e-10	heifer puberty
14	0.94	23240506	T	C	0.192731	0.0418553	0.00684436	9.63749e-10	heifer puberty
14	0.97	23194095	C	T	0.298011	0.0419838	0.00686551	9.64512e-10	heifer puberty
14	1	22999212	G	T	0.344299	0.0374823	0.00613041	9.70714e-10	heifer puberty
14	0.99	23236361	T	C	0.268199	0.044959	0.00735706	9.90093e-10	heifer puberty
14	0.99	23236376	G	A	0.268199	0.044959	0.00735706	9.90093e-10	heifer puberty
21	1	1970429	T	C	0.465785	0.0539174	0.00673412	1.17927e-15	heifer puberty
21	0.96	1969124	A	G	0.482297	0.0510574	0.0066078	1.10251e-14	heifer puberty
21	0.96	1969128	C	G	0.482279	0.0508991	0.00660754	1.32725e-14	heifer puberty
21	0.96	1969033	G	A	0.478489	0.0506154	0.00660999	1.89713e-14	heifer puberty
21	0.96	1971187	T	TGTCACTGTATACAGC	0.480456	0.0504048	0.00661435	2.52641e-14	heifer puberty
21	0.95	1968895	T	G	0.477605	0.0496305	0.00658876	4.97389e-14	heifer puberty
21	0.97	1969216	G	T	0.456094	0.0489304	0.00657456	9.8888e-14	heifer puberty
21	0.97	1970460	C	T	0.474898	0.0485347	0.00662884	2.44769e-13	heifer puberty
21	0.95	2208621	A	G	0.454271	0.043952	0.00601704	2.7814e-13	heifer puberty
21	0.71	1790516	G	T	0.468167	0.0470529	0.00644437	2.84787e-13	heifer puberty
21	0.98	1971558	T	G	0.472787	0.0474459	0.00650315	2.96819e-13	heifer puberty
21	0.68	1826570	A	G	0.462717	0.0472306	0.00648289	3.20684e-13	heifer puberty
21	0.83	1739704	C	G	0.470603	0.0468027	0.006448	3.9145e-13	heifer puberty
21	0.83	1758106	A	C	0.470802	0.0467581	0.00645319	4.30103e-13	heifer puberty
21	0.57	1720948	G	C	0.466416	0.0466612	0.00644674	4.55531e-13	heifer puberty
21	0.57	1789057	T	C	0.454705	0.0466416	0.00645188	4.86033e-13	heifer puberty
21	0.85	1742569	G	C	0.470332	0.0465712	0.00644431	4.94828e-13	heifer puberty
21	0.85	1861547	T	C	0.481629	0.0469676	0.00649921	4.94985e-13	heifer puberty
21	0.4	1543823	G	A	0.470531	0.0465409	0.0064415	5.00492e-13	heifer puberty
21	0.83	1741779	A	G	0.470621	0.0465726	0.00644796	5.09138e-13	heifer puberty
21	0.46	1476463	C	G	0.47026	0.046521	0.00644267	5.1696e-13	heifer puberty
21	0.83	1734624	C	G	0.470387	0.0465228	0.00644525	5.26984e-13	heifer puberty
21	0.84	1739496	C	T	0.47035	0.0465102	0.00644477	5.32474e-13	heifer puberty
21	0.84	1737756	G	A	0.470441	0.0465128	0.00644616	5.3701e-13	heifer puberty
21	0.84	1740062	T	C	0.470477	0.0465056	0.00644572	5.39476e-13	heifer puberty
21	0.45	1459802	C	A	0.470278	0.0464846	0.00644494	5.49048e-13	heifer puberty
21	0.46	1450731	G	T	0.47035	0.0464722	0.00644701	5.66389e-13	heifer puberty
21	0.56	1708338	G	A	0.466868	0.0464382	0.00644451	5.76835e-13	heifer puberty
21	0.43	1633709	G	GC	0.47396	0.0467116	0.00648362	5.82356e-13	heifer puberty
21	0.84	1737429	C	A	0.470368	0.0464252	0.00644506	5.8805e-13	heifer puberty
21	0.67	1783223	T	C	0.468672	0.0464075	0.00644511	6.0027e-13	heifer puberty
21	0.45	1479015	T	C	0.470332	0.0464087	0.00644566	6.02131e-13	heifer puberty
21	0.42	1533481	G	A	0.470242	0.0463729	0.00644142	6.05776e-13	heifer puberty
21	0.85	1743312	A	C	0.470314	0.0463807	0.00644465	6.16518e-13	heifer puberty
21	0.84	1734265	T	C	0.470278	0.0463605	0.00644344	6.24632e-13	heifer puberty
21	0.85	1739235	A	G	0.47026	0.0463596	0.0064434	6.25046e-13	heifer puberty
21	0.83	1732823	G	A	0.470332	0.0463467	0.00644427	6.38807e-13	heifer puberty
21	0.84	1745225	G	A	0.470531	0.0463632	0.00644714	6.41888e-13	heifer puberty
21	0.84	1727201	T	G	0.470188	0.0463248	0.00644298	6.48103e-13	heifer puberty
21	0.57	1725498	A	G	0.465767	0.04641	0.00645507	6.49298e-13	heifer puberty
21	0.45	1451542	G	A	0.470423	0.0463376	0.00644785	6.64643e-13	heifer puberty
21	0.42	1543139	T	A	0.47026	0.0462886	0.00644123	6.6572e-13	heifer puberty
21	0.83	1725762	A	G	0.470206	0.0462639	0.00644344	6.9716e-13	heifer puberty
21	0.77	1326465	G	T	0.470278	0.0462666	0.00644408	6.98651e-13	heifer puberty
21	0.76	1326471	A	T	0.470278	0.0462666	0.00644408	6.98651e-13	heifer puberty
21	0.96	1969458	G	C	0.468798	0.0466158	0.00649481	7.10544e-13	heifer puberty
21	0.41	1538135	C	T	0.470314	0.0462147	0.00643972	7.15176e-13	heifer puberty
21	0.46	1447492	C	T	0.470405	0.0462731	0.00644833	7.17926e-13	heifer puberty
21	0.84	1733688	G	A	0.47026	0.0462261	0.00644342	7.2754e-13	heifer puberty
21	0.86	1736509	C	T	0.47017	0.0462095	0.00644254	7.36092e-13	heifer puberty
21	0.46	1461465	G	T	0.47017	0.0462046	0.00644299	7.4287e-13	heifer puberty
21	0.4	1517085	AATG	A	0.470459	0.0461806	0.00643988	7.44321e-13	heifer puberty
21	0.58	1352710	A	G	0.470098	0.0462084	0.0064438	7.44636e-13	heifer puberty
21	0.57	1352769	A	G	0.470098	0.0462084	0.0064438	7.44636e-13	heifer puberty
21	0.58	1358565	C	T	0.470098	0.0462084	0.0064438	7.44636e-13	heifer puberty
21	0.5	1676156	T	A	0.470441	0.0461857	0.00644127	7.48489e-13	heifer puberty
21	0.73	1734386	G	T	0.470946	0.0462451	0.00645002	7.51309e-13	heifer puberty
21	0.63	1404090	G	A	0.470368	0.0462188	0.00644656	7.52626e-13	heifer puberty
21	0.34	1451982	A	T	0.470206	0.0461998	0.00644453	7.56377e-13	heifer puberty
21	0.77	1326443	T	C	0.47035	0.0462065	0.00644557	7.57018e-13	heifer puberty
21	0.77	1326444	G	A	0.47035	0.0462065	0.00644557	7.57018e-13	heifer puberty
21	0.57	1363472	C	T	0.470116	0.0461855	0.00644347	7.62109e-13	heifer puberty
21	0.58	1364065	C	A	0.470116	0.0461855	0.00644347	7.62109e-13	heifer puberty
21	0.57	1364240	T	A	0.470116	0.0461855	0.00644347	7.62109e-13	heifer puberty
21	0.57	1364241	T	G	0.470116	0.0461855	0.00644347	7.62109e-13	heifer puberty
21	0.47	1453321	C	T	0.470314	0.0461928	0.00644651	7.74719e-13	heifer puberty
21	0.45	1470842	C	A	0.470188	0.0461702	0.0064436	7.76318e-13	heifer puberty
21	0.46	1445823	C	T	0.47035	0.0461852	0.00644576	7.76651e-13	heifer puberty
21	0.46	1449574	T	C	0.470405	0.0461987	0.00644813	7.79769e-13	heifer puberty
21	0.56	1676423	G	T	0.47017	0.0461619	0.00644322	7.81235e-13	heifer puberty
21	0.84	1724783	C	T	0.47017	0.0461619	0.00644322	7.81235e-13	heifer puberty
21	0.77	1326439	C	G	0.470368	0.0461783	0.00644621	7.8567e-13	heifer puberty
21	0.83	1730351	C	T	0.47035	0.0461681	0.00644503	7.87192e-13	heifer puberty
21	0.46	1444307	G	A	0.470441	0.0461872	0.00644905	7.95828e-13	heifer puberty
21	0.58	1722645	A	G	0.465893	0.0462037	0.00645211	8.00783e-13	heifer puberty
21	0.41	1554069	G	T	0.470314	0.0461165	0.00644023	8.02699e-13	heifer puberty
21	0.42	1534635	A	G	0.470206	0.0461254	0.00644155	8.03231e-13	heifer puberty
21	0.42	1540330	T	C	0.470206	0.0461254	0.00644155	8.03231e-13	heifer puberty
21	0.71	1292846	G	A	0.470134	0.0461259	0.00644312	8.13007e-13	heifer puberty
21	0.7	1294360	G	A	0.470134	0.0461259	0.00644312	8.13007e-13	heifer puberty
21	0.71	1300702	G	A	0.470134	0.0461259	0.00644312	8.13007e-13	heifer puberty
21	0.7	1301640	G	C	0.470134	0.0461259	0.00644312	8.13007e-13	heifer puberty
21	0.57	1362269	C	T	0.470134	0.0461259	0.00644312	8.13007e-13	heifer puberty
21	0.58	1363751	A	T	0.470134	0.0461259	0.00644312	8.13007e-13	heifer puberty
21	0.59	1370486	A	G	0.470134	0.0461259	0.00644312	8.13007e-13	heifer puberty
21	0.59	1374243	T	C	0.470134	0.0461259	0.00644312	8.13007e-13	heifer puberty
21	0.6	1378184	A	G	0.470134	0.0461259	0.00644312	8.13007e-13	heifer puberty
21	0.42	1521415	C	T	0.47026	0.0461142	0.00644187	8.15641e-13	heifer puberty
21	0.45	1455811	C	T	0.470242	0.0461318	0.00644452	8.16863e-13	heifer puberty
21	0.96	2028300	G	A	0.478399	0.0458972	0.00641208	8.19079e-13	heifer puberty
21	0.41	1538999	TA	T	0.470296	0.0461068	0.00644138	8.19161e-13	heifer puberty
21	0.42	1548601	A	G	0.470242	0.046102	0.00644072	8.19253e-13	heifer puberty
21	0.47	1449448	G	A	0.470188	0.0461197	0.00644329	8.19916e-13	heifer puberty
21	0.46	1455668	G	A	0.470188	0.0461197	0.00644329	8.19916e-13	heifer puberty
21	0.46	1455745	AT	A	0.470188	0.0461197	0.00644329	8.19916e-13	heifer puberty
21	0.46	1465429	C	A	0.470188	0.0461197	0.00644329	8.19916e-13	heifer puberty
21	0.68	1290103	C	T	0.471126	0.0462523	0.00646194	8.20703e-13	heifer puberty
21	0.82	1725250	T	C	0.470224	0.0461173	0.00644358	8.24098e-13	heifer puberty
21	0.83	1733087	A	G	0.470224	0.0461173	0.00644358	8.24098e-13	heifer puberty
21	0.45	1448258	G	T	0.470459	0.0461531	0.00644878	8.2533e-13	heifer puberty
21	0.56	1708343	A	C	0.466831	0.0461164	0.00644461	8.31787e-13	heifer puberty
21	0.42	1533835	T	G	0.470206	0.0460964	0.00644211	8.33877e-13	heifer puberty
21	0.46	1453692	A	G	0.470368	0.046112	0.00644597	8.45229e-13	heifer puberty
21	0.96	1969242	C	T	0.471523	0.046521	0.00650361	8.48433e-13	heifer puberty
21	0.46	1476136	C	G	0.470224	0.0460954	0.00644428	8.49527e-13	heifer puberty
21	0.42	1556570	C	T	0.470278	0.0460576	0.0064408	8.61997e-13	heifer puberty
21	0.72	1684013	A	T	0.470278	0.0460844	0.00644487	8.64287e-13	heifer puberty
21	0.55	1680201	T	C	0.469953	0.0460569	0.00644189	8.70343e-13	heifer puberty
21	0.79	1309012	G	T	0.471235	0.0462101	0.00646343	8.71087e-13	heifer puberty
21	0.71	1293832	T	G	0.47008	0.0460707	0.00644398	8.71531e-13	heifer puberty
21	0.55	1344698	C	A	0.47008	0.0460707	0.00644398	8.71531e-13	heifer puberty
21	0.58	1346299	T	C	0.47008	0.0460707	0.00644398	8.71531e-13	heifer puberty
21	0.57	1346693	G	T	0.47008	0.0460707	0.00644398	8.71531e-13	heifer puberty
21	0.57	1350209	G	A	0.47008	0.0460707	0.00644398	8.71531e-13	heifer puberty
21	0.72	1316434	C	A	0.470152	0.0460465	0.00644277	8.86948e-13	heifer puberty
21	0.72	1316811	G	A	0.470152	0.0460465	0.00644277	8.86948e-13	heifer puberty
21	0.72	1320896	T	C	0.470152	0.0460465	0.00644277	8.86948e-13	heifer puberty
21	0.8	1324173	C	A	0.470152	0.0460465	0.00644277	8.86948e-13	heifer puberty
21	0.71	1325810	C	A	0.470152	0.0460465	0.00644277	8.86948e-13	heifer puberty
21	0.79	1326074	A	G	0.470152	0.0460465	0.00644277	8.86948e-13	heifer puberty
21	0.7	1327531	A	G	0.470152	0.0460465	0.00644277	8.86948e-13	heifer puberty
21	0.67	1328322	A	C	0.470152	0.0460465	0.00644277	8.86948e-13	heifer puberty
21	0.8	1331172	G	T	0.470152	0.0460465	0.00644277	8.86948e-13	heifer puberty
21	0.79	1331639	A	AT	0.470152	0.0460465	0.00644277	8.86948e-13	heifer puberty
21	0.71	1331975	C	A	0.470152	0.0460465	0.00644277	8.86948e-13	heifer puberty
21	0.71	1331985	G	A	0.470152	0.0460465	0.00644277	8.86948e-13	heifer puberty
21	0.8	1332221	T	C	0.470152	0.0460465	0.00644277	8.86948e-13	heifer puberty
21	0.8	1332744	T	C	0.470152	0.0460465	0.00644277	8.86948e-13	heifer puberty
21	0.72	1332774	A	G	0.470152	0.0460465	0.00644277	8.86948e-13	heifer puberty
21	0.8	1332780	C	A	0.470152	0.0460465	0.00644277	8.86948e-13	heifer puberty
21	0.81	1333131	T	C	0.470152	0.0460465	0.00644277	8.86948e-13	heifer puberty
21	0.81	1335009	C	T	0.470152	0.0460465	0.00644277	8.86948e-13	heifer puberty
21	0.78	1336116	G	T	0.470152	0.0460465	0.00644277	8.86948e-13	heifer puberty
21	0.8	1336144	T	A	0.470152	0.0460465	0.00644277	8.86948e-13	heifer puberty
21	0.82	1339793	C	T	0.470152	0.0460465	0.00644277	8.86948e-13	heifer puberty
21	0.76	1340471	A	G	0.470152	0.0460465	0.00644277	8.86948e-13	heifer puberty
21	0.81	1341088	T	C	0.470152	0.0460465	0.00644277	8.86948e-13	heifer puberty
21	0.79	1344725	A	T	0.470152	0.0460465	0.00644277	8.86948e-13	heifer puberty
21	0.81	1345357	C	CA	0.470152	0.0460465	0.00644277	8.86948e-13	heifer puberty
21	0.79	1346622	T	G	0.470152	0.0460465	0.00644277	8.86948e-13	heifer puberty
21	0.66	1347523	A	G	0.470152	0.0460465	0.00644277	8.86948e-13	heifer puberty
21	0.8	1347856	C	G	0.470152	0.0460465	0.00644277	8.86948e-13	heifer puberty
21	0.81	1348140	T	A	0.470152	0.0460465	0.00644277	8.86948e-13	heifer puberty
21	0.81	1349636	A	G	0.470152	0.0460465	0.00644277	8.86948e-13	heifer puberty
21	0.82	1351958	A	G	0.470152	0.0460465	0.00644277	8.86948e-13	heifer puberty
21	0.82	1353123	A	T	0.470152	0.0460465	0.00644277	8.86948e-13	heifer puberty
21	0.81	1354758	T	C	0.470152	0.0460465	0.00644277	8.86948e-13	heifer puberty
21	0.81	1355592	A	G	0.470152	0.0460465	0.00644277	8.86948e-13	heifer puberty
21	0.82	1358020	T	C	0.470152	0.0460465	0.00644277	8.86948e-13	heifer puberty
21	0.82	1358290	G	T	0.470152	0.0460465	0.00644277	8.86948e-13	heifer puberty
21	0.82	1361777	GA	G	0.470152	0.0460465	0.00644277	8.86948e-13	heifer puberty
21	0.8	1365786	G	A	0.470152	0.0460465	0.00644277	8.86948e-13	heifer puberty
21	0.81	1365823	A	G	0.470152	0.0460465	0.00644277	8.86948e-13	heifer puberty
21	0.72	1367399	T	C	0.470152	0.0460465	0.00644277	8.86948e-13	heifer puberty
21	0.8	1367477	T	C	0.470152	0.0460465	0.00644277	8.86948e-13	heifer puberty
21	0.82	1368437	C	T	0.470152	0.0460465	0.00644277	8.86948e-13	heifer puberty
21	0.82	1370073	G	GC	0.470152	0.0460465	0.00644277	8.86948e-13	heifer puberty
21	0.77	1370585	A	G	0.470152	0.0460465	0.00644277	8.86948e-13	heifer puberty
21	0.82	1370836	A	T	0.470152	0.0460465	0.00644277	8.86948e-13	heifer puberty
21	0.82	1370976	C	T	0.470152	0.0460465	0.00644277	8.86948e-13	heifer puberty
21	0.81	1371087	C	G	0.470152	0.0460465	0.00644277	8.86948e-13	heifer puberty
21	0.82	1371765	A	G	0.470152	0.0460465	0.00644277	8.86948e-13	heifer puberty
21	0.82	1371767	T	A	0.470152	0.0460465	0.00644277	8.86948e-13	heifer puberty
21	0.8	1373404	C	G	0.470152	0.0460465	0.00644277	8.86948e-13	heifer puberty
21	0.74	1375042	C	T	0.470152	0.0460465	0.00644277	8.86948e-13	heifer puberty
21	0.83	1375833	G	A	0.470152	0.0460465	0.00644277	8.86948e-13	heifer puberty
21	0.6	1376245	A	G	0.470152	0.0460465	0.00644277	8.86948e-13	heifer puberty
21	0.83	1376458	A	T	0.470152	0.0460465	0.00644277	8.86948e-13	heifer puberty
21	0.74	1377944	A	C	0.470152	0.0460465	0.00644277	8.86948e-13	heifer puberty
21	0.74	1378375	C	T	0.470152	0.0460465	0.00644277	8.86948e-13	heifer puberty
21	0.58	1378798	T	C	0.470152	0.0460465	0.00644277	8.86948e-13	heifer puberty
21	0.82	1379386	TG	T	0.470152	0.0460465	0.00644277	8.86948e-13	heifer puberty
21	0.83	1379423	T	G	0.470152	0.0460465	0.00644277	8.86948e-13	heifer puberty
21	0.59	1380882	G	T	0.470152	0.0460465	0.00644277	8.86948e-13	heifer puberty
21	0.81	1381383	A	C	0.470152	0.0460465	0.00644277	8.86948e-13	heifer puberty
21	0.74	1381653	G	GCA	0.470152	0.0460465	0.00644277	8.86948e-13	heifer puberty
21	0.81	1382979	A	T	0.470152	0.0460465	0.00644277	8.86948e-13	heifer puberty
21	0.81	1382980	G	A	0.470152	0.0460465	0.00644277	8.86948e-13	heifer puberty
21	0.8	1383755	T	C	0.470152	0.0460465	0.00644277	8.86948e-13	heifer puberty
21	0.68	1384201	A	G	0.470152	0.0460465	0.00644277	8.86948e-13	heifer puberty
21	0.6	1385553	A	T	0.470152	0.0460465	0.00644277	8.86948e-13	heifer puberty
21	0.84	1385690	T	C	0.470152	0.0460465	0.00644277	8.86948e-13	heifer puberty
21	0.75	1388323	A	G	0.470152	0.0460465	0.00644277	8.86948e-13	heifer puberty
21	0.74	1389861	T	C	0.470152	0.0460465	0.00644277	8.86948e-13	heifer puberty
21	0.84	1391646	T	G	0.470152	0.0460465	0.00644277	8.86948e-13	heifer puberty
21	0.83	1393962	A	G	0.470152	0.0460465	0.00644277	8.86948e-13	heifer puberty
21	0.61	1396204	T	G	0.470152	0.0460465	0.00644277	8.86948e-13	heifer puberty
21	0.84	1399007	T	C	0.470152	0.0460465	0.00644277	8.86948e-13	heifer puberty
21	0.6	1399283	T	C	0.470152	0.0460465	0.00644277	8.86948e-13	heifer puberty
21	0.82	1400437	A	C	0.470152	0.0460465	0.00644277	8.86948e-13	heifer puberty
21	0.76	1401287	A	T	0.470152	0.0460465	0.00644277	8.86948e-13	heifer puberty
21	0.84	1401991	C	T	0.470152	0.0460465	0.00644277	8.86948e-13	heifer puberty
21	0.84	1401994	T	A	0.470152	0.0460465	0.00644277	8.86948e-13	heifer puberty
21	0.85	1402016	A	G	0.470152	0.0460465	0.00644277	8.86948e-13	heifer puberty
21	0.74	1404821	C	G	0.470152	0.0460465	0.00644277	8.86948e-13	heifer puberty
21	0.74	1405450	C	T	0.470152	0.0460465	0.00644277	8.86948e-13	heifer puberty
21	0.57	1405670	G	A	0.470152	0.0460465	0.00644277	8.86948e-13	heifer puberty
21	0.79	1406554	A	G	0.470152	0.0460465	0.00644277	8.86948e-13	heifer puberty
21	0.78	1406560	G	A	0.470152	0.0460465	0.00644277	8.86948e-13	heifer puberty
21	0.56	1406573	A	T	0.470152	0.0460465	0.00644277	8.86948e-13	heifer puberty
21	0.76	1406885	G	T	0.470152	0.0460465	0.00644277	8.86948e-13	heifer puberty
21	0.6	1407520	C	CT	0.470152	0.0460465	0.00644277	8.86948e-13	heifer puberty
21	0.76	1407656	G	A	0.470152	0.0460465	0.00644277	8.86948e-13	heifer puberty
21	0.84	1407659	G	T	0.470152	0.0460465	0.00644277	8.86948e-13	heifer puberty
21	0.73	1408570	C	T	0.470152	0.0460465	0.00644277	8.86948e-13	heifer puberty
21	0.74	1408922	A	G	0.470152	0.0460465	0.00644277	8.86948e-13	heifer puberty
21	0.73	1408923	T	C	0.470152	0.0460465	0.00644277	8.86948e-13	heifer puberty
21	0.66	1408933	G	T	0.470152	0.0460465	0.00644277	8.86948e-13	heifer puberty
21	0.1	1409000	G	A	0.470152	0.0460465	0.00644277	8.86948e-13	heifer puberty
21	0.1	1409006	G	A	0.470152	0.0460465	0.00644277	8.86948e-13	heifer puberty
21	0.1	1409008	A	G	0.470152	0.0460465	0.00644277	8.86948e-13	heifer puberty
21	0.83	1409273	A	C	0.470152	0.0460465	0.00644277	8.86948e-13	heifer puberty
21	0.84	1409586	T	G	0.470152	0.0460465	0.00644277	8.86948e-13	heifer puberty
21	0.59	1410925	A	G	0.470152	0.0460465	0.00644277	8.86948e-13	heifer puberty
21	0.75	1410951	T	A	0.470152	0.0460465	0.00644277	8.86948e-13	heifer puberty
21	0.6	1411304	T	G	0.470152	0.0460465	0.00644277	8.86948e-13	heifer puberty
21	0.6	1412149	G	C	0.470152	0.0460465	0.00644277	8.86948e-13	heifer puberty
21	0.61	1416364	C	T	0.470152	0.0460465	0.00644277	8.86948e-13	heifer puberty
21	0.76	1417746	G	C	0.470152	0.0460465	0.00644277	8.86948e-13	heifer puberty
21	0.84	1417907	T	C	0.470152	0.0460465	0.00644277	8.86948e-13	heifer puberty
21	0.85	1418636	G	T	0.470152	0.0460465	0.00644277	8.86948e-13	heifer puberty
21	0.85	1418671	A	G	0.470152	0.0460465	0.00644277	8.86948e-13	heifer puberty
21	0.77	1418843	C	G	0.470152	0.0460465	0.00644277	8.86948e-13	heifer puberty
21	0.82	1419555	T	G	0.470152	0.0460465	0.00644277	8.86948e-13	heifer puberty
21	0.78	1419682	G	A	0.470152	0.0460465	0.00644277	8.86948e-13	heifer puberty
21	0.83	1420698	C	A	0.470152	0.0460465	0.00644277	8.86948e-13	heifer puberty
21	0.82	1420809	C	G	0.470152	0.0460465	0.00644277	8.86948e-13	heifer puberty
21	0.85	1423561	A	G	0.470152	0.0460465	0.00644277	8.86948e-13	heifer puberty
21	0.38	1424017	A	G	0.470152	0.0460465	0.00644277	8.86948e-13	heifer puberty
21	0.61	1425141	G	T	0.470152	0.0460465	0.00644277	8.86948e-13	heifer puberty
21	0.77	1425978	T	G	0.470152	0.0460465	0.00644277	8.86948e-13	heifer puberty
21	0.76	1426588	G	A	0.470152	0.0460465	0.00644277	8.86948e-13	heifer puberty
21	0.6	1427343	A	G	0.470152	0.0460465	0.00644277	8.86948e-13	heifer puberty
21	0.75	1428400	A	G	0.470152	0.0460465	0.00644277	8.86948e-13	heifer puberty
21	0.61	1429766	A	G	0.470152	0.0460465	0.00644277	8.86948e-13	heifer puberty
21	0.75	1431393	A	G	0.470152	0.0460465	0.00644277	8.86948e-13	heifer puberty
21	0.75	1431688	A	AAAAAT	0.470152	0.0460465	0.00644277	8.86948e-13	heifer puberty
21	0.76	1432386	G	C	0.470152	0.0460465	0.00644277	8.86948e-13	heifer puberty
21	0.77	1432616	T	C	0.470152	0.0460465	0.00644277	8.86948e-13	heifer puberty
21	0.76	1432667	A	C	0.470152	0.0460465	0.00644277	8.86948e-13	heifer puberty
21	0.61	1432894	A	G	0.470152	0.0460465	0.00644277	8.86948e-13	heifer puberty
21	0.6	1433616	A	G	0.470152	0.0460465	0.00644277	8.86948e-13	heifer puberty
21	0.76	1434690	A	C	0.470152	0.0460465	0.00644277	8.86948e-13	heifer puberty
21	0.68	1435321	T	G	0.470152	0.0460465	0.00644277	8.86948e-13	heifer puberty
21	0.59	1435367	C	T	0.470152	0.0460465	0.00644277	8.86948e-13	heifer puberty
21	0.77	1436166	T	C	0.470152	0.0460465	0.00644277	8.86948e-13	heifer puberty
21	0.76	1436198	C	CCAAACAT	0.470152	0.0460465	0.00644277	8.86948e-13	heifer puberty
21	0.77	1436204	T	A	0.470152	0.0460465	0.00644277	8.86948e-13	heifer puberty
21	0.77	1436205	T	C	0.470152	0.0460465	0.00644277	8.86948e-13	heifer puberty
21	0.86	1436256	A	G	0.470152	0.0460465	0.00644277	8.86948e-13	heifer puberty
21	0.83	1437159	A	T	0.470152	0.0460465	0.00644277	8.86948e-13	heifer puberty
21	0.77	1438333	T	C	0.470152	0.0460465	0.00644277	8.86948e-13	heifer puberty
21	0.59	1440252	T	C	0.470152	0.0460465	0.00644277	8.86948e-13	heifer puberty
21	0.77	1441365	G	T	0.470152	0.0460465	0.00644277	8.86948e-13	heifer puberty
21	0.78	1441459	G	T	0.470152	0.0460465	0.00644277	8.86948e-13	heifer puberty
21	0.77	1442471	G	A	0.470152	0.0460465	0.00644277	8.86948e-13	heifer puberty
21	0.77	1442788	T	C	0.470152	0.0460465	0.00644277	8.86948e-13	heifer puberty
21	0.78	1444217	C	T	0.470152	0.0460465	0.00644277	8.86948e-13	heifer puberty
21	0.74	1446610	T	C	0.470152	0.0460465	0.00644277	8.86948e-13	heifer puberty
21	0.61	1447779	A	G	0.470152	0.0460465	0.00644277	8.86948e-13	heifer puberty
21	0.77	1448114	T	C	0.470152	0.0460465	0.00644277	8.86948e-13	heifer puberty
21	0.38	1448373	A	T	0.470152	0.0460465	0.00644277	8.86948e-13	heifer puberty
21	0.77	1448499	A	T	0.470152	0.0460465	0.00644277	8.86948e-13	heifer puberty
21	0.6	1448502	T	A	0.470152	0.0460465	0.00644277	8.86948e-13	heifer puberty
21	0.6	1449484	A	ATAT	0.470152	0.0460465	0.00644277	8.86948e-13	heifer puberty
21	0.61	1451078	A	G	0.470152	0.0460465	0.00644277	8.86948e-13	heifer puberty
21	0.61	1451373	G	A	0.470152	0.0460465	0.00644277	8.86948e-13	heifer puberty
21	0.6	1452782	G	A	0.470152	0.0460465	0.00644277	8.86948e-13	heifer puberty
21	0.86	1453166	C	G	0.470152	0.0460465	0.00644277	8.86948e-13	heifer puberty
21	0.61	1453233	A	G	0.470152	0.0460465	0.00644277	8.86948e-13	heifer puberty
21	0.86	1453516	G	T	0.470152	0.0460465	0.00644277	8.86948e-13	heifer puberty
21	0.87	1453796	T	G	0.470152	0.0460465	0.00644277	8.86948e-13	heifer puberty
21	0.87	1454445	C	G	0.470152	0.0460465	0.00644277	8.86948e-13	heifer puberty
21	0.47	1454497	C	T	0.470152	0.0460465	0.00644277	8.86948e-13	heifer puberty
21	0.85	1455092	A	G	0.470152	0.0460465	0.00644277	8.86948e-13	heifer puberty
21	0.88	1455258	G	A	0.470152	0.0460465	0.00644277	8.86948e-13	heifer puberty
21	0.85	1456226	T	C	0.470152	0.0460465	0.00644277	8.86948e-13	heifer puberty
21	0.48	1456426	T	G	0.470152	0.0460465	0.00644277	8.86948e-13	heifer puberty
21	0.85	1456543	T	C	0.470152	0.0460465	0.00644277	8.86948e-13	heifer puberty
21	0.86	1457442	A	G	0.470152	0.0460465	0.00644277	8.86948e-13	heifer puberty
21	0.87	1458549	A	ACT	0.470152	0.0460465	0.00644277	8.86948e-13	heifer puberty
21	0.59	1459622	A	G	0.470152	0.0460465	0.00644277	8.86948e-13	heifer puberty
21	0.84	1459636	A	G	0.470152	0.0460465	0.00644277	8.86948e-13	heifer puberty
21	0.86	1460101	T	C	0.470152	0.0460465	0.00644277	8.86948e-13	heifer puberty
21	0.85	1460497	G	A	0.470152	0.0460465	0.00644277	8.86948e-13	heifer puberty
21	0.61	1460557	T	C	0.470152	0.0460465	0.00644277	8.86948e-13	heifer puberty
21	0.86	1461009	C	A	0.470152	0.0460465	0.00644277	8.86948e-13	heifer puberty
21	0.86	1461010	A	G	0.470152	0.0460465	0.00644277	8.86948e-13	heifer puberty
21	0.86	1461194	C	A	0.470152	0.0460465	0.00644277	8.86948e-13	heifer puberty
21	0.49	1461553	A	G	0.470152	0.0460465	0.00644277	8.86948e-13	heifer puberty
21	0.87	1463058	C	T	0.470152	0.0460465	0.00644277	8.86948e-13	heifer puberty
21	0.86	1463125	C	T	0.470152	0.0460465	0.00644277	8.86948e-13	heifer puberty
21	0.88	1465585	A	T	0.470152	0.0460465	0.00644277	8.86948e-13	heifer puberty
21	0.88	1465915	T	C	0.470152	0.0460465	0.00644277	8.86948e-13	heifer puberty
21	0.47	1466319	T	C	0.470152	0.0460465	0.00644277	8.86948e-13	heifer puberty
21	0.87	1467208	T	C	0.470152	0.0460465	0.00644277	8.86948e-13	heifer puberty
21	0.47	1467808	C	T	0.470152	0.0460465	0.00644277	8.86948e-13	heifer puberty
21	0.46	1468729	C	T	0.470152	0.0460465	0.00644277	8.86948e-13	heifer puberty
21	0.86	1468851	T	G	0.470152	0.0460465	0.00644277	8.86948e-13	heifer puberty
21	0.46	1468884	C	T	0.470152	0.0460465	0.00644277	8.86948e-13	heifer puberty
21	0.86	1470515	A	G	0.470152	0.0460465	0.00644277	8.86948e-13	heifer puberty
21	0.47	1471099	A	G	0.470152	0.0460465	0.00644277	8.86948e-13	heifer puberty
21	0.47	1471258	G	A	0.470152	0.0460465	0.00644277	8.86948e-13	heifer puberty
21	0.86	1471351	T	C	0.470152	0.0460465	0.00644277	8.86948e-13	heifer puberty
21	0.47	1472177	G	A	0.470152	0.0460465	0.00644277	8.86948e-13	heifer puberty
21	0.46	1473048	G	T	0.470152	0.0460465	0.00644277	8.86948e-13	heifer puberty
21	0.87	1473304	G	T	0.470152	0.0460465	0.00644277	8.86948e-13	heifer puberty
21	0.86	1474085	A	G	0.470152	0.0460465	0.00644277	8.86948e-13	heifer puberty
21	0.46	1474151	G	A	0.470152	0.0460465	0.00644277	8.86948e-13	heifer puberty
21	0.88	1475028	T	C	0.470152	0.0460465	0.00644277	8.86948e-13	heifer puberty
21	0.61	1475686	G	A	0.470152	0.0460465	0.00644277	8.86948e-13	heifer puberty
21	0.86	1477492	C	G	0.470152	0.0460465	0.00644277	8.86948e-13	heifer puberty
21	0.88	1479655	C	T	0.470152	0.0460465	0.00644277	8.86948e-13	heifer puberty
21	0.89	1479730	C	T	0.470152	0.0460465	0.00644277	8.86948e-13	heifer puberty
21	0.89	1480305	A	G	0.470152	0.0460465	0.00644277	8.86948e-13	heifer puberty
21	0.46	1480543	G	A	0.470152	0.0460465	0.00644277	8.86948e-13	heifer puberty
21	0.88	1481240	G	A	0.470152	0.0460465	0.00644277	8.86948e-13	heifer puberty
21	0.46	1481287	C	T	0.470152	0.0460465	0.00644277	8.86948e-13	heifer puberty
21	0.7	1481999	C	T	0.470152	0.0460465	0.00644277	8.86948e-13	heifer puberty
21	0.47	1482036	C	T	0.470152	0.0460465	0.00644277	8.86948e-13	heifer puberty
21	0.88	1482555	C	T	0.470152	0.0460465	0.00644277	8.86948e-13	heifer puberty
21	0.61	1484509	C	CT	0.470152	0.0460465	0.00644277	8.86948e-13	heifer puberty
21	0.47	1484772	G	A	0.470152	0.0460465	0.00644277	8.86948e-13	heifer puberty
21	0.47	1484854	T	G	0.470152	0.0460465	0.00644277	8.86948e-13	heifer puberty
21	0.86	1485465	A	G	0.470152	0.0460465	0.00644277	8.86948e-13	heifer puberty
21	0.87	1485581	T	A	0.470152	0.0460465	0.00644277	8.86948e-13	heifer puberty
21	0.62	1485675	A	G	0.470152	0.0460465	0.00644277	8.86948e-13	heifer puberty
21	0.89	1485798	C	T	0.470152	0.0460465	0.00644277	8.86948e-13	heifer puberty
21	0.87	1486638	A	G	0.470152	0.0460465	0.00644277	8.86948e-13	heifer puberty
21	0.48	1488232	A	G	0.470152	0.0460465	0.00644277	8.86948e-13	heifer puberty
21	0.47	1488822	T	C	0.470152	0.0460465	0.00644277	8.86948e-13	heifer puberty
21	0.87	1489080	T	C	0.470152	0.0460465	0.00644277	8.86948e-13	heifer puberty
21	0.62	1489550	G	GAA	0.470152	0.0460465	0.00644277	8.86948e-13	heifer puberty
21	0.45	1489960	A	G	0.470152	0.0460465	0.00644277	8.86948e-13	heifer puberty
21	0.89	1490014	T	G	0.470152	0.0460465	0.00644277	8.86948e-13	heifer puberty
21	0.89	1490132	T	G	0.470152	0.0460465	0.00644277	8.86948e-13	heifer puberty
21	0.78	1490628	T	G	0.470152	0.0460465	0.00644277	8.86948e-13	heifer puberty
21	0.77	1490655	GGGAAACAGT	G	0.470152	0.0460465	0.00644277	8.86948e-13	heifer puberty
21	0.47	1491329	C	A	0.470152	0.0460465	0.00644277	8.86948e-13	heifer puberty
21	0.48	1492026	T	C	0.470152	0.0460465	0.00644277	8.86948e-13	heifer puberty
21	0.61	1492094	T	C	0.470152	0.0460465	0.00644277	8.86948e-13	heifer puberty
21	0.46	1492562	C	T	0.470152	0.0460465	0.00644277	8.86948e-13	heifer puberty
21	0.47	1493169	T	C	0.470152	0.0460465	0.00644277	8.86948e-13	heifer puberty
21	0.63	1493188	A	G	0.470152	0.0460465	0.00644277	8.86948e-13	heifer puberty
21	0.46	1493288	T	G	0.470152	0.0460465	0.00644277	8.86948e-13	heifer puberty
21	0.86	1494262	T	G	0.470152	0.0460465	0.00644277	8.86948e-13	heifer puberty
21	0.46	1494368	A	C	0.470152	0.0460465	0.00644277	8.86948e-13	heifer puberty
21	0.87	1495566	T	G	0.470152	0.0460465	0.00644277	8.86948e-13	heifer puberty
21	0.87	1495567	C	T	0.470152	0.0460465	0.00644277	8.86948e-13	heifer puberty
21	0.48	1496541	G	T	0.470152	0.0460465	0.00644277	8.86948e-13	heifer puberty
21	0.86	1497651	A	G	0.470152	0.0460465	0.00644277	8.86948e-13	heifer puberty
21	0.47	1499374	A	T	0.470152	0.0460465	0.00644277	8.86948e-13	heifer puberty
21	0.43	1499450	T	A	0.470152	0.0460465	0.00644277	8.86948e-13	heifer puberty
21	0.88	1500029	A	C	0.470152	0.0460465	0.00644277	8.86948e-13	heifer puberty
21	0.45	1500762	G	A	0.470152	0.0460465	0.00644277	8.86948e-13	heifer puberty
21	0.89	1501224	G	A	0.470152	0.0460465	0.00644277	8.86948e-13	heifer puberty
21	0.89	1501532	T	C	0.470152	0.0460465	0.00644277	8.86948e-13	heifer puberty
21	0.84	1503189	A	C	0.470152	0.0460465	0.00644277	8.86948e-13	heifer puberty
21	0.88	1504167	A	C	0.470152	0.0460465	0.00644277	8.86948e-13	heifer puberty
21	0.46	1504710	T	G	0.470152	0.0460465	0.00644277	8.86948e-13	heifer puberty
21	0.89	1505521	A	T	0.470152	0.0460465	0.00644277	8.86948e-13	heifer puberty
21	0.46	1505787	C	G	0.470152	0.0460465	0.00644277	8.86948e-13	heifer puberty
21	0.89	1505879	G	A	0.470152	0.0460465	0.00644277	8.86948e-13	heifer puberty
21	0.87	1506581	T	G	0.470152	0.0460465	0.00644277	8.86948e-13	heifer puberty
21	0.61	1507201	C	T	0.470152	0.0460465	0.00644277	8.86948e-13	heifer puberty
21	0.88	1507508	A	C	0.470152	0.0460465	0.00644277	8.86948e-13	heifer puberty
21	0.87	1507757	A	C	0.470152	0.0460465	0.00644277	8.86948e-13	heifer puberty
21	0.47	1508270	G	A	0.470152	0.0460465	0.00644277	8.86948e-13	heifer puberty
21	0.9	1508757	C	T	0.470152	0.0460465	0.00644277	8.86948e-13	heifer puberty
21	0.88	1508812	C	T	0.470152	0.0460465	0.00644277	8.86948e-13	heifer puberty
21	0.48	1510101	A	T	0.470152	0.0460465	0.00644277	8.86948e-13	heifer puberty
21	0.47	1511552	C	T	0.470152	0.0460465	0.00644277	8.86948e-13	heifer puberty
21	0.87	1511915	TA	T	0.470152	0.0460465	0.00644277	8.86948e-13	heifer puberty
21	0.67	1514290	G	T	0.470152	0.0460465	0.00644277	8.86948e-13	heifer puberty
21	0.69	1514332	G	T	0.470152	0.0460465	0.00644277	8.86948e-13	heifer puberty
21	0.58	1514357	C	T	0.470152	0.0460465	0.00644277	8.86948e-13	heifer puberty
21	0.8	1514873	T	G	0.470152	0.0460465	0.00644277	8.86948e-13	heifer puberty
21	0.46	1515151	T	G	0.470152	0.0460465	0.00644277	8.86948e-13	heifer puberty
21	0.46	1515201	A	T	0.470152	0.0460465	0.00644277	8.86948e-13	heifer puberty
21	0.62	1515253	T	C	0.470152	0.0460465	0.00644277	8.86948e-13	heifer puberty
21	0.86	1515303	A	G	0.470152	0.0460465	0.00644277	8.86948e-13	heifer puberty
21	0.47	1515443	T	A	0.470152	0.0460465	0.00644277	8.86948e-13	heifer puberty
21	0.9	1515475	G	C	0.470152	0.0460465	0.00644277	8.86948e-13	heifer puberty
21	0.46	1515880	G	A	0.470152	0.0460465	0.00644277	8.86948e-13	heifer puberty
21	0.62	1516235	G	T	0.470152	0.0460465	0.00644277	8.86948e-13	heifer puberty
21	0.47	1516784	G	A	0.470152	0.0460465	0.00644277	8.86948e-13	heifer puberty
21	0.87	1516852	A	G	0.470152	0.0460465	0.00644277	8.86948e-13	heifer puberty
21	0.45	1517132	G	A	0.470152	0.0460465	0.00644277	8.86948e-13	heifer puberty
21	0.76	1517480	T	C	0.470152	0.0460465	0.00644277	8.86948e-13	heifer puberty
21	0.86	1517815	C	T	0.470152	0.0460465	0.00644277	8.86948e-13	heifer puberty
21	0.61	1518514	C	T	0.470152	0.0460465	0.00644277	8.86948e-13	heifer puberty
21	0.86	1518990	C	A	0.470152	0.0460465	0.00644277	8.86948e-13	heifer puberty
21	0.47	1519588	C	T	0.470152	0.0460465	0.00644277	8.86948e-13	heifer puberty
21	0.46	1519704	G	T	0.470152	0.0460465	0.00644277	8.86948e-13	heifer puberty
21	0.85	1519844	T	C	0.470152	0.0460465	0.00644277	8.86948e-13	heifer puberty
21	0.45	1520113	G	T	0.470152	0.0460465	0.00644277	8.86948e-13	heifer puberty
21	0.46	1520128	A	G	0.470152	0.0460465	0.00644277	8.86948e-13	heifer puberty
21	0.87	1521249	A	G	0.470152	0.0460465	0.00644277	8.86948e-13	heifer puberty
21	0.87	1521320	A	C	0.470152	0.0460465	0.00644277	8.86948e-13	heifer puberty
21	0.91	1521755	T	C	0.470152	0.0460465	0.00644277	8.86948e-13	heifer puberty
21	0.85	1522235	C	CAGACAGACAG	0.470152	0.0460465	0.00644277	8.86948e-13	heifer puberty
21	0.48	1522279	C	T	0.470152	0.0460465	0.00644277	8.86948e-13	heifer puberty
21	0.47	1522980	A	C	0.470152	0.0460465	0.00644277	8.86948e-13	heifer puberty
21	0.91	1523080	G	A	0.470152	0.0460465	0.00644277	8.86948e-13	heifer puberty
21	0.89	1523893	GAAAAGGGCTTTA	G	0.470152	0.0460465	0.00644277	8.86948e-13	heifer puberty
21	0.87	1524249	T	G	0.470152	0.0460465	0.00644277	8.86948e-13	heifer puberty
21	0.48	1524598	T	C	0.470152	0.0460465	0.00644277	8.86948e-13	heifer puberty
21	0.52	1524625	TCTGATACTATTCCATGAATAGGTAGACAAAGAAAAACCACAGTACTGAAAACTGAACAATTCCTAGATATC	T	0.470152	0.0460465	0.00644277	8.86948e-13	heifer puberty
21	0.62	1524824	T	A	0.470152	0.0460465	0.00644277	8.86948e-13	heifer puberty
21	0.82	1525649	A	G	0.470152	0.0460465	0.00644277	8.86948e-13	heifer puberty
21	0.91	1528131	T	C	0.470152	0.0460465	0.00644277	8.86948e-13	heifer puberty
21	0.85	1528482	A	AAACTGGAGCCT	0.470152	0.0460465	0.00644277	8.86948e-13	heifer puberty
21	0.91	1528800	A	AG	0.470152	0.0460465	0.00644277	8.86948e-13	heifer puberty
21	0.48	1529733	G	T	0.470152	0.0460465	0.00644277	8.86948e-13	heifer puberty
21	0.89	1530999	G	A	0.470152	0.0460465	0.00644277	8.86948e-13	heifer puberty
21	0.45	1532180	G	T	0.470152	0.0460465	0.00644277	8.86948e-13	heifer puberty
21	0.92	1533723	A	G	0.470152	0.0460465	0.00644277	8.86948e-13	heifer puberty
21	0.92	1535029	G	A	0.470152	0.0460465	0.00644277	8.86948e-13	heifer puberty
21	0.92	1535216	GATCT	G	0.470152	0.0460465	0.00644277	8.86948e-13	heifer puberty
21	0.93	1535438	T	G	0.470152	0.0460465	0.00644277	8.86948e-13	heifer puberty
21	0.91	1536084	G	A	0.470152	0.0460465	0.00644277	8.86948e-13	heifer puberty
21	0.92	1536830	A	G	0.470152	0.0460465	0.00644277	8.86948e-13	heifer puberty
21	0.93	1537182	A	G	0.470152	0.0460465	0.00644277	8.86948e-13	heifer puberty
21	0.91	1537305	A	C	0.470152	0.0460465	0.00644277	8.86948e-13	heifer puberty
21	0.93	1537393	C	G	0.470152	0.0460465	0.00644277	8.86948e-13	heifer puberty
21	0.93	1537514	T	C	0.470152	0.0460465	0.00644277	8.86948e-13	heifer puberty
21	0.93	1537532	C	T	0.470152	0.0460465	0.00644277	8.86948e-13	heifer puberty
21	0.75	1537826	T	C	0.470152	0.0460465	0.00644277	8.86948e-13	heifer puberty
21	0.92	1539076	G	T	0.470152	0.0460465	0.00644277	8.86948e-13	heifer puberty
21	1	1539768	T	G	0.470152	0.0460465	0.00644277	8.86948e-13	heifer puberty
21	0.93	1541153	A	G	0.470152	0.0460465	0.00644277	8.86948e-13	heifer puberty
21	0.93	1541905	G	A	0.470152	0.0460465	0.00644277	8.86948e-13	heifer puberty
21	0.93	1542201	A	C	0.470152	0.0460465	0.00644277	8.86948e-13	heifer puberty
21	0.93	1542209	A	G	0.470152	0.0460465	0.00644277	8.86948e-13	heifer puberty
21	0.9	1542306	T	A	0.470152	0.0460465	0.00644277	8.86948e-13	heifer puberty
21	0.93	1543155	T	C	0.470152	0.0460465	0.00644277	8.86948e-13	heifer puberty
21	0.92	1543549	A	C	0.470152	0.0460465	0.00644277	8.86948e-13	heifer puberty
21	0.93	1544398	T	G	0.470152	0.0460465	0.00644277	8.86948e-13	heifer puberty
21	0.92	1544832	T	C	0.470152	0.0460465	0.00644277	8.86948e-13	heifer puberty
21	0.9	1544996	C	A	0.470152	0.0460465	0.00644277	8.86948e-13	heifer puberty
21	0.9	1545053	C	T	0.470152	0.0460465	0.00644277	8.86948e-13	heifer puberty
21	0.88	1545212	T	C	0.470152	0.0460465	0.00644277	8.86948e-13	heifer puberty
21	0.68	1545508	C	A	0.470152	0.0460465	0.00644277	8.86948e-13	heifer puberty
21	0.8	1545848	G	A	0.470152	0.0460465	0.00644277	8.86948e-13	heifer puberty
21	0.92	1546556	G	A	0.470152	0.0460465	0.00644277	8.86948e-13	heifer puberty
21	0.91	1546856	T	C	0.470152	0.0460465	0.00644277	8.86948e-13	heifer puberty
21	0.48	1548311	T	C	0.470152	0.0460465	0.00644277	8.86948e-13	heifer puberty
21	0.92	1549111	A	G	0.470152	0.0460465	0.00644277	8.86948e-13	heifer puberty
21	0.91	1549717	A	G	0.470152	0.0460465	0.00644277	8.86948e-13	heifer puberty
21	0.86	1550264	A	C	0.470152	0.0460465	0.00644277	8.86948e-13	heifer puberty
21	0.89	1550900	T	C	0.470152	0.0460465	0.00644277	8.86948e-13	heifer puberty
21	0.89	1550912	T	C	0.470152	0.0460465	0.00644277	8.86948e-13	heifer puberty
21	0.9	1551057	G	A	0.470152	0.0460465	0.00644277	8.86948e-13	heifer puberty
21	0.91	1552369	C	T	0.470152	0.0460465	0.00644277	8.86948e-13	heifer puberty
21	0.92	1553373	G	A	0.470152	0.0460465	0.00644277	8.86948e-13	heifer puberty
21	0.91	1553408	A	T	0.470152	0.0460465	0.00644277	8.86948e-13	heifer puberty
21	0.91	1554469	T	TA	0.470152	0.0460465	0.00644277	8.86948e-13	heifer puberty
21	0.91	1554470	T	A	0.470152	0.0460465	0.00644277	8.86948e-13	heifer puberty
21	0.91	1554472	TCAG	T	0.470152	0.0460465	0.00644277	8.86948e-13	heifer puberty
21	0.91	1554473	C	T	0.470152	0.0460465	0.00644277	8.86948e-13	heifer puberty
21	0.91	1554478	T	C	0.470152	0.0460465	0.00644277	8.86948e-13	heifer puberty
21	0.91	1554521	A	C	0.470152	0.0460465	0.00644277	8.86948e-13	heifer puberty
21	0.91	1554522	A	T	0.470152	0.0460465	0.00644277	8.86948e-13	heifer puberty
21	0.91	1554523	T	G	0.470152	0.0460465	0.00644277	8.86948e-13	heifer puberty
21	0.9	1554590	C	G	0.470152	0.0460465	0.00644277	8.86948e-13	heifer puberty
21	0.9	1554591	T	C	0.470152	0.0460465	0.00644277	8.86948e-13	heifer puberty
21	0.75	1555159	G	A	0.470152	0.0460465	0.00644277	8.86948e-13	heifer puberty
21	0.91	1556636	G	T	0.470152	0.0460465	0.00644277	8.86948e-13	heifer puberty
21	0.64	1557376	A	G	0.470152	0.0460465	0.00644277	8.86948e-13	heifer puberty
21	0.87	1558235	C	T	0.470152	0.0460465	0.00644277	8.86948e-13	heifer puberty
21	0.9	1558854	A	T	0.470152	0.0460465	0.00644277	8.86948e-13	heifer puberty
21	0.87	1558914	T	G	0.470152	0.0460465	0.00644277	8.86948e-13	heifer puberty
21	0.65	1560021	C	G	0.470152	0.0460465	0.00644277	8.86948e-13	heifer puberty
21	0.65	1560025	C	A	0.470152	0.0460465	0.00644277	8.86948e-13	heifer puberty
21	0.63	1560115	T	C	0.470152	0.0460465	0.00644277	8.86948e-13	heifer puberty
21	0.64	1560299	G	A	0.470152	0.0460465	0.00644277	8.86948e-13	heifer puberty
21	0.92	1561461	T	C	0.470152	0.0460465	0.00644277	8.86948e-13	heifer puberty
21	0.88	1562179	A	ACTT	0.470152	0.0460465	0.00644277	8.86948e-13	heifer puberty
21	0.9	1562237	C	G	0.470152	0.0460465	0.00644277	8.86948e-13	heifer puberty
21	0.92	1563626	G	T	0.470152	0.0460465	0.00644277	8.86948e-13	heifer puberty
21	0.92	1563684	A	G	0.470152	0.0460465	0.00644277	8.86948e-13	heifer puberty
21	0.91	1563736	A	C	0.470152	0.0460465	0.00644277	8.86948e-13	heifer puberty
21	0.91	1564547	T	A	0.470152	0.0460465	0.00644277	8.86948e-13	heifer puberty
21	0.66	1565811	T	A	0.470152	0.0460465	0.00644277	8.86948e-13	heifer puberty
21	0.64	1567043	T	TC	0.470152	0.0460465	0.00644277	8.86948e-13	heifer puberty
21	0.89	1567170	G	T	0.470152	0.0460465	0.00644277	8.86948e-13	heifer puberty
21	0.88	1568203	C	T	0.470152	0.0460465	0.00644277	8.86948e-13	heifer puberty
21	0.9	1568676	T	A	0.470152	0.0460465	0.00644277	8.86948e-13	heifer puberty
21	0.91	1568715	C	G	0.470152	0.0460465	0.00644277	8.86948e-13	heifer puberty
21	0.89	1569280	C	T	0.470152	0.0460465	0.00644277	8.86948e-13	heifer puberty
21	0.89	1569332	A	G	0.470152	0.0460465	0.00644277	8.86948e-13	heifer puberty
21	0.9	1569608	A	AG	0.470152	0.0460465	0.00644277	8.86948e-13	heifer puberty
21	0.89	1570076	G	A	0.470152	0.0460465	0.00644277	8.86948e-13	heifer puberty
21	0.9	1570198	A	G	0.470152	0.0460465	0.00644277	8.86948e-13	heifer puberty
21	0.87	1570301	A	G	0.470152	0.0460465	0.00644277	8.86948e-13	heifer puberty
21	0.87	1571215	A	G	0.470152	0.0460465	0.00644277	8.86948e-13	heifer puberty
21	0.85	1571537	A	C	0.470152	0.0460465	0.00644277	8.86948e-13	heifer puberty
21	0.89	1571712	G	T	0.470152	0.0460465	0.00644277	8.86948e-13	heifer puberty
21	0.87	1572025	C	T	0.470152	0.0460465	0.00644277	8.86948e-13	heifer puberty
21	0.89	1580129	A	T	0.470152	0.0460465	0.00644277	8.86948e-13	heifer puberty
21	0.89	1580631	G	A	0.470152	0.0460465	0.00644277	8.86948e-13	heifer puberty
21	0.88	1584251	G	A	0.470152	0.0460465	0.00644277	8.86948e-13	heifer puberty
21	0.88	1584442	C	T	0.470152	0.0460465	0.00644277	8.86948e-13	heifer puberty
21	0.89	1584765	C	A	0.470152	0.0460465	0.00644277	8.86948e-13	heifer puberty
21	0.87	1587324	T	G	0.470152	0.0460465	0.00644277	8.86948e-13	heifer puberty
21	0.89	1591632	T	A	0.470152	0.0460465	0.00644277	8.86948e-13	heifer puberty
21	0.88	1592015	G	A	0.470152	0.0460465	0.00644277	8.86948e-13	heifer puberty
21	0.88	1592964	C	T	0.470152	0.0460465	0.00644277	8.86948e-13	heifer puberty
21	0.89	1597063	G	A	0.470152	0.0460465	0.00644277	8.86948e-13	heifer puberty
21	0.67	1597243	A	G	0.470152	0.0460465	0.00644277	8.86948e-13	heifer puberty
21	0.86	1597323	T	C	0.470152	0.0460465	0.00644277	8.86948e-13	heifer puberty
21	0.89	1597494	C	A	0.470152	0.0460465	0.00644277	8.86948e-13	heifer puberty
21	0.88	1601529	G	A	0.470152	0.0460465	0.00644277	8.86948e-13	heifer puberty
21	0.89	1601586	C	G	0.470152	0.0460465	0.00644277	8.86948e-13	heifer puberty
21	0.88	1601851	A	G	0.470152	0.0460465	0.00644277	8.86948e-13	heifer puberty
21	0.89	1602590	A	G	0.470152	0.0460465	0.00644277	8.86948e-13	heifer puberty
21	0.86	1604027	G	T	0.470152	0.0460465	0.00644277	8.86948e-13	heifer puberty
21	0.86	1604039	G	A	0.470152	0.0460465	0.00644277	8.86948e-13	heifer puberty
21	0.68	1606483	T	C	0.470152	0.0460465	0.00644277	8.86948e-13	heifer puberty
21	0.87	1608054	C	A	0.470152	0.0460465	0.00644277	8.86948e-13	heifer puberty
21	0.68	1610008	A	C	0.470152	0.0460465	0.00644277	8.86948e-13	heifer puberty
21	0.88	1610044	A	G	0.470152	0.0460465	0.00644277	8.86948e-13	heifer puberty
21	0.86	1610397	T	TC	0.470152	0.0460465	0.00644277	8.86948e-13	heifer puberty
21	0.87	1610542	A	T	0.470152	0.0460465	0.00644277	8.86948e-13	heifer puberty
21	0.87	1610557	T	C	0.470152	0.0460465	0.00644277	8.86948e-13	heifer puberty
21	0.87	1610940	C	A	0.470152	0.0460465	0.00644277	8.86948e-13	heifer puberty
21	0.87	1611863	A	G	0.470152	0.0460465	0.00644277	8.86948e-13	heifer puberty
21	0.83	1611970	A	G	0.470152	0.0460465	0.00644277	8.86948e-13	heifer puberty
21	0.87	1612775	C	T	0.470152	0.0460465	0.00644277	8.86948e-13	heifer puberty
21	0.89	1613039	T	G	0.470152	0.0460465	0.00644277	8.86948e-13	heifer puberty
21	0.89	1618822	G	A	0.470152	0.0460465	0.00644277	8.86948e-13	heifer puberty
21	0.87	1619613	G	A	0.470152	0.0460465	0.00644277	8.86948e-13	heifer puberty
21	0.88	1620448	T	C	0.470152	0.0460465	0.00644277	8.86948e-13	heifer puberty
21	0.68	1621177	C	CT	0.470152	0.0460465	0.00644277	8.86948e-13	heifer puberty
21	0.88	1621955	T	G	0.470152	0.0460465	0.00644277	8.86948e-13	heifer puberty
21	0.83	1622246	G	T	0.470152	0.0460465	0.00644277	8.86948e-13	heifer puberty
21	0.89	1622341	A	G	0.470152	0.0460465	0.00644277	8.86948e-13	heifer puberty
21	0.87	1622658	T	A	0.470152	0.0460465	0.00644277	8.86948e-13	heifer puberty
21	0.69	1623136	A	G	0.470152	0.0460465	0.00644277	8.86948e-13	heifer puberty
21	0.89	1623380	A	G	0.470152	0.0460465	0.00644277	8.86948e-13	heifer puberty
21	0.7	1623833	G	T	0.470152	0.0460465	0.00644277	8.86948e-13	heifer puberty
21	0.88	1624062	T	C	0.470152	0.0460465	0.00644277	8.86948e-13	heifer puberty
21	0.82	1624645	T	TGATTATACAGTG	0.470152	0.0460465	0.00644277	8.86948e-13	heifer puberty
21	0.7	1628630	G	A	0.470152	0.0460465	0.00644277	8.86948e-13	heifer puberty
21	0.86	1630328	C	T	0.470152	0.0460465	0.00644277	8.86948e-13	heifer puberty
21	0.69	1631086	G	A	0.470152	0.0460465	0.00644277	8.86948e-13	heifer puberty
21	0.87	1632580	T	G	0.470152	0.0460465	0.00644277	8.86948e-13	heifer puberty
21	0.78	1632924	A	G	0.470152	0.0460465	0.00644277	8.86948e-13	heifer puberty
21	0.52	1633424	C	A	0.470152	0.0460465	0.00644277	8.86948e-13	heifer puberty
21	0.87	1635982	A	AATTT	0.470152	0.0460465	0.00644277	8.86948e-13	heifer puberty
21	0.69	1636203	G	A	0.470152	0.0460465	0.00644277	8.86948e-13	heifer puberty
21	0.88	1636308	A	G	0.470152	0.0460465	0.00644277	8.86948e-13	heifer puberty
21	0.89	1636679	T	G	0.470152	0.0460465	0.00644277	8.86948e-13	heifer puberty
21	0.89	1636680	C	A	0.470152	0.0460465	0.00644277	8.86948e-13	heifer puberty
21	0.89	1636681	A	G	0.470152	0.0460465	0.00644277	8.86948e-13	heifer puberty
21	0.89	1636712	G	T	0.470152	0.0460465	0.00644277	8.86948e-13	heifer puberty
21	0.89	1636713	C	A	0.470152	0.0460465	0.00644277	8.86948e-13	heifer puberty
21	0.89	1636746	C	A	0.470152	0.0460465	0.00644277	8.86948e-13	heifer puberty
21	0.89	1639605	A	G	0.470152	0.0460465	0.00644277	8.86948e-13	heifer puberty
21	0.89	1639824	A	C	0.470152	0.0460465	0.00644277	8.86948e-13	heifer puberty
21	0.88	1642159	G	A	0.470152	0.0460465	0.00644277	8.86948e-13	heifer puberty
21	0.88	1643734	T	G	0.470152	0.0460465	0.00644277	8.86948e-13	heifer puberty
21	0.87	1644394	T	C	0.470152	0.0460465	0.00644277	8.86948e-13	heifer puberty
21	0.87	1646169	A	G	0.470152	0.0460465	0.00644277	8.86948e-13	heifer puberty
21	0.88	1646185	C	G	0.470152	0.0460465	0.00644277	8.86948e-13	heifer puberty
21	0.87	1647134	T	C	0.470152	0.0460465	0.00644277	8.86948e-13	heifer puberty
21	0.88	1647165	G	A	0.470152	0.0460465	0.00644277	8.86948e-13	heifer puberty
21	0.86	1647426	G	A	0.470152	0.0460465	0.00644277	8.86948e-13	heifer puberty
21	0.87	1648004	G	A	0.470152	0.0460465	0.00644277	8.86948e-13	heifer puberty
21	0.89	1649120	T	C	0.470152	0.0460465	0.00644277	8.86948e-13	heifer puberty
21	0.86	1649889	G	T	0.470152	0.0460465	0.00644277	8.86948e-13	heifer puberty
21	0.82	1650749	A	G	0.470152	0.0460465	0.00644277	8.86948e-13	heifer puberty
21	0.83	1650876	C	G	0.470152	0.0460465	0.00644277	8.86948e-13	heifer puberty
21	0.88	1651094	ATGT	A	0.470152	0.0460465	0.00644277	8.86948e-13	heifer puberty
21	0.88	1651098	A	C	0.470152	0.0460465	0.00644277	8.86948e-13	heifer puberty
21	0.85	1651622	GC	G	0.470152	0.0460465	0.00644277	8.86948e-13	heifer puberty
21	0.82	1652002	A	G	0.470152	0.0460465	0.00644277	8.86948e-13	heifer puberty
21	0.82	1652079	C	T	0.470152	0.0460465	0.00644277	8.86948e-13	heifer puberty
21	0.87	1652097	A	T	0.470152	0.0460465	0.00644277	8.86948e-13	heifer puberty
21	0.81	1652794	G	C	0.470152	0.0460465	0.00644277	8.86948e-13	heifer puberty
21	0.88	1653168	T	C	0.470152	0.0460465	0.00644277	8.86948e-13	heifer puberty
21	0.88	1653389	C	T	0.470152	0.0460465	0.00644277	8.86948e-13	heifer puberty
21	0.83	1653668	C	T	0.470152	0.0460465	0.00644277	8.86948e-13	heifer puberty
21	0.87	1654800	T	C	0.470152	0.0460465	0.00644277	8.86948e-13	heifer puberty
21	0.87	1655019	C	G	0.470152	0.0460465	0.00644277	8.86948e-13	heifer puberty
21	0.83	1655091	G	A	0.470152	0.0460465	0.00644277	8.86948e-13	heifer puberty
21	0.68	1655153	T	G	0.470152	0.0460465	0.00644277	8.86948e-13	heifer puberty
21	0.84	1655642	A	C	0.470152	0.0460465	0.00644277	8.86948e-13	heifer puberty
21	0.84	1655737	T	C	0.470152	0.0460465	0.00644277	8.86948e-13	heifer puberty
21	0.82	1656991	T	TTTCA	0.470152	0.0460465	0.00644277	8.86948e-13	heifer puberty
21	0.84	1658489	C	T	0.470152	0.0460465	0.00644277	8.86948e-13	heifer puberty
21	0.77	1658779	G	C	0.470152	0.0460465	0.00644277	8.86948e-13	heifer puberty
21	0.58	1660583	A	G	0.470152	0.0460465	0.00644277	8.86948e-13	heifer puberty
21	0.82	1660668	C	A	0.470152	0.0460465	0.00644277	8.86948e-13	heifer puberty
21	0.82	1661010	TG	T	0.470152	0.0460465	0.00644277	8.86948e-13	heifer puberty
21	0.68	1661314	A	G	0.470152	0.0460465	0.00644277	8.86948e-13	heifer puberty
21	0.86	1662822	A	G	0.470152	0.0460465	0.00644277	8.86948e-13	heifer puberty
21	0.82	1663008	T	G	0.470152	0.0460465	0.00644277	8.86948e-13	heifer puberty
21	0.82	1663010	A	C	0.470152	0.0460465	0.00644277	8.86948e-13	heifer puberty
21	0.87	1663216	A	G	0.470152	0.0460465	0.00644277	8.86948e-13	heifer puberty
21	0.68	1664826	G	A	0.470152	0.0460465	0.00644277	8.86948e-13	heifer puberty
21	0.85	1666723	C	T	0.470152	0.0460465	0.00644277	8.86948e-13	heifer puberty
21	0.83	1666974	A	G	0.470152	0.0460465	0.00644277	8.86948e-13	heifer puberty
21	0.85	1666977	CAT	C	0.470152	0.0460465	0.00644277	8.86948e-13	heifer puberty
21	0.77	1667161	A	G	0.470152	0.0460465	0.00644277	8.86948e-13	heifer puberty
21	0.87	1667617	T	C	0.470152	0.0460465	0.00644277	8.86948e-13	heifer puberty
21	0.83	1668159	T	G	0.470152	0.0460465	0.00644277	8.86948e-13	heifer puberty
21	0.83	1668394	G	C	0.470152	0.0460465	0.00644277	8.86948e-13	heifer puberty
21	0.79	1669640	C	T	0.470152	0.0460465	0.00644277	8.86948e-13	heifer puberty
21	0.79	1669642	T	G	0.470152	0.0460465	0.00644277	8.86948e-13	heifer puberty
21	0.8	1669649	A	G	0.470152	0.0460465	0.00644277	8.86948e-13	heifer puberty
21	0.87	1671015	C	T	0.470152	0.0460465	0.00644277	8.86948e-13	heifer puberty
21	0.88	1671115	T	C	0.470152	0.0460465	0.00644277	8.86948e-13	heifer puberty
21	0.77	1671858	G	T	0.470152	0.0460465	0.00644277	8.86948e-13	heifer puberty
21	0.82	1672461	G	T	0.470152	0.0460465	0.00644277	8.86948e-13	heifer puberty
21	0.66	1672513	A	G	0.470152	0.0460465	0.00644277	8.86948e-13	heifer puberty
21	0.79	1672532	A	T	0.470152	0.0460465	0.00644277	8.86948e-13	heifer puberty
21	0.59	1672780	G	T	0.470152	0.0460465	0.00644277	8.86948e-13	heifer puberty
21	0.76	1672881	T	C	0.470152	0.0460465	0.00644277	8.86948e-13	heifer puberty
21	0.6	1673066	T	C	0.470152	0.0460465	0.00644277	8.86948e-13	heifer puberty
21	0.85	1673297	C	T	0.470152	0.0460465	0.00644277	8.86948e-13	heifer puberty
21	0.82	1673799	A	G	0.470152	0.0460465	0.00644277	8.86948e-13	heifer puberty
21	0.69	1673850	A	C	0.470152	0.0460465	0.00644277	8.86948e-13	heifer puberty
21	0.63	1674019	G	A	0.470152	0.0460465	0.00644277	8.86948e-13	heifer puberty
21	0.72	1674591	G	T	0.470152	0.0460465	0.00644277	8.86948e-13	heifer puberty
21	0.67	1674911	G	T	0.470152	0.0460465	0.00644277	8.86948e-13	heifer puberty
21	0.74	1677562	C	G	0.470152	0.0460465	0.00644277	8.86948e-13	heifer puberty
21	0.74	1677568	C	T	0.470152	0.0460465	0.00644277	8.86948e-13	heifer puberty
21	0.8	1678060	C	A	0.470152	0.0460465	0.00644277	8.86948e-13	heifer puberty
21	0.79	1678110	T	C	0.470152	0.0460465	0.00644277	8.86948e-13	heifer puberty
21	0.79	1678884	C	G	0.470152	0.0460465	0.00644277	8.86948e-13	heifer puberty
21	0.83	1679693	A	C	0.470152	0.0460465	0.00644277	8.86948e-13	heifer puberty
21	0.71	1680097	A	G	0.470152	0.0460465	0.00644277	8.86948e-13	heifer puberty
21	0.75	1680192	T	G	0.470152	0.0460465	0.00644277	8.86948e-13	heifer puberty
21	0.81	1680936	T	C	0.470152	0.0460465	0.00644277	8.86948e-13	heifer puberty
21	0.62	1681013	A	G	0.470152	0.0460465	0.00644277	8.86948e-13	heifer puberty
21	0.8	1681032	G	T	0.470152	0.0460465	0.00644277	8.86948e-13	heifer puberty
21	0.74	1682644	T	C	0.470152	0.0460465	0.00644277	8.86948e-13	heifer puberty
21	0.74	1682649	C	G	0.470152	0.0460465	0.00644277	8.86948e-13	heifer puberty
21	0.72	1683263	G	A	0.470152	0.0460465	0.00644277	8.86948e-13	heifer puberty
21	0.7	1683518	A	T	0.470152	0.0460465	0.00644277	8.86948e-13	heifer puberty
21	0.79	1684652	C	G	0.470152	0.0460465	0.00644277	8.86948e-13	heifer puberty
21	0.57	1684990	T	C	0.470152	0.0460465	0.00644277	8.86948e-13	heifer puberty
21	0.75	1685599	T	C	0.470152	0.0460465	0.00644277	8.86948e-13	heifer puberty
21	0.83	1685700	T	C	0.470152	0.0460465	0.00644277	8.86948e-13	heifer puberty
21	0.84	1685744	C	T	0.470152	0.0460465	0.00644277	8.86948e-13	heifer puberty
21	0.8	1686440	C	T	0.470152	0.0460465	0.00644277	8.86948e-13	heifer puberty
21	0.69	1686944	A	C	0.470152	0.0460465	0.00644277	8.86948e-13	heifer puberty
21	0.82	1686986	T	C	0.470152	0.0460465	0.00644277	8.86948e-13	heifer puberty
21	0.83	1686991	C	T	0.470152	0.0460465	0.00644277	8.86948e-13	heifer puberty
21	0.81	1686994	A	C	0.470152	0.0460465	0.00644277	8.86948e-13	heifer puberty
21	0.8	1687925	A	G	0.470152	0.0460465	0.00644277	8.86948e-13	heifer puberty
21	0.84	1688380	G	A	0.470152	0.0460465	0.00644277	8.86948e-13	heifer puberty
21	0.84	1688404	C	T	0.470152	0.0460465	0.00644277	8.86948e-13	heifer puberty
21	0.84	1689034	T	A	0.470152	0.0460465	0.00644277	8.86948e-13	heifer puberty
21	0.83	1689524	T	C	0.470152	0.0460465	0.00644277	8.86948e-13	heifer puberty
21	0.83	1690123	T	C	0.470152	0.0460465	0.00644277	8.86948e-13	heifer puberty
21	0.83	1690139	T	A	0.470152	0.0460465	0.00644277	8.86948e-13	heifer puberty
21	0.78	1690301	T	A	0.470152	0.0460465	0.00644277	8.86948e-13	heifer puberty
21	0.83	1690938	A	G	0.470152	0.0460465	0.00644277	8.86948e-13	heifer puberty
21	0.79	1691019	CTT	C	0.470152	0.0460465	0.00644277	8.86948e-13	heifer puberty
21	0.67	1691125	T	TG	0.470152	0.0460465	0.00644277	8.86948e-13	heifer puberty
21	0.83	1691190	T	C	0.470152	0.0460465	0.00644277	8.86948e-13	heifer puberty
21	0.8	1691242	A	G	0.470152	0.0460465	0.00644277	8.86948e-13	heifer puberty
21	0.65	1691702	A	G	0.470152	0.0460465	0.00644277	8.86948e-13	heifer puberty
21	0.83	1692173	T	C	0.470152	0.0460465	0.00644277	8.86948e-13	heifer puberty
21	0.75	1693081	T	C	0.470152	0.0460465	0.00644277	8.86948e-13	heifer puberty
21	0.84	1693593	G	A	0.470152	0.0460465	0.00644277	8.86948e-13	heifer puberty
21	0.81	1693843	G	T	0.470152	0.0460465	0.00644277	8.86948e-13	heifer puberty
21	0.8	1693868	C	A	0.470152	0.0460465	0.00644277	8.86948e-13	heifer puberty
21	0.83	1694094	T	C	0.470152	0.0460465	0.00644277	8.86948e-13	heifer puberty
21	0.66	1694506	C	T	0.470152	0.0460465	0.00644277	8.86948e-13	heifer puberty
21	0.84	1695112	C	A	0.470152	0.0460465	0.00644277	8.86948e-13	heifer puberty
21	0.84	1695328	T	A	0.470152	0.0460465	0.00644277	8.86948e-13	heifer puberty
21	0.82	1696052	T	G	0.470152	0.0460465	0.00644277	8.86948e-13	heifer puberty
21	0.83	1696897	G	C	0.470152	0.0460465	0.00644277	8.86948e-13	heifer puberty
21	0.83	1696899	T	A	0.470152	0.0460465	0.00644277	8.86948e-13	heifer puberty
21	0.83	1697093	G	A	0.470152	0.0460465	0.00644277	8.86948e-13	heifer puberty
21	0.83	1698270	CA	C	0.470152	0.0460465	0.00644277	8.86948e-13	heifer puberty
21	0.83	1698408	C	T	0.470152	0.0460465	0.00644277	8.86948e-13	heifer puberty
21	0.81	1698439	A	C	0.470152	0.0460465	0.00644277	8.86948e-13	heifer puberty
21	0.83	1698572	C	T	0.470152	0.0460465	0.00644277	8.86948e-13	heifer puberty
21	0.83	1698861	TGAGGCAAAA	T	0.470152	0.0460465	0.00644277	8.86948e-13	heifer puberty
21	0.83	1698866	C	T	0.470152	0.0460465	0.00644277	8.86948e-13	heifer puberty
21	0.83	1698868	A	T	0.470152	0.0460465	0.00644277	8.86948e-13	heifer puberty
21	0.84	1699617	A	G	0.470152	0.0460465	0.00644277	8.86948e-13	heifer puberty
21	0.83	1700439	T	G	0.470152	0.0460465	0.00644277	8.86948e-13	heifer puberty
21	0.83	1700920	C	G	0.470152	0.0460465	0.00644277	8.86948e-13	heifer puberty
21	0.84	1701717	G	A	0.470152	0.0460465	0.00644277	8.86948e-13	heifer puberty
21	0.77	1703629	C	T	0.470152	0.0460465	0.00644277	8.86948e-13	heifer puberty
21	0.84	1703867	C	G	0.470152	0.0460465	0.00644277	8.86948e-13	heifer puberty
21	0.81	1704235	A	G	0.470152	0.0460465	0.00644277	8.86948e-13	heifer puberty
21	0.79	1704341	C	G	0.470152	0.0460465	0.00644277	8.86948e-13	heifer puberty
21	0.64	1705291	TG	T	0.470152	0.0460465	0.00644277	8.86948e-13	heifer puberty
21	0.84	1705393	A	G	0.470152	0.0460465	0.00644277	8.86948e-13	heifer puberty
21	0.84	1705677	G	A	0.470152	0.0460465	0.00644277	8.86948e-13	heifer puberty
21	0.84	1707351	T	G	0.470152	0.0460465	0.00644277	8.86948e-13	heifer puberty
21	0.82	1707906	A	G	0.470152	0.0460465	0.00644277	8.86948e-13	heifer puberty
21	0.76	1708273	C	A	0.470152	0.0460465	0.00644277	8.86948e-13	heifer puberty
21	0.8	1708441	G	T	0.470152	0.0460465	0.00644277	8.86948e-13	heifer puberty
21	0.84	1709793	C	T	0.470152	0.0460465	0.00644277	8.86948e-13	heifer puberty
21	0.84	1710765	A	T	0.470152	0.0460465	0.00644277	8.86948e-13	heifer puberty
21	0.84	1711951	C	T	0.470152	0.0460465	0.00644277	8.86948e-13	heifer puberty
21	0.84	1712232	A	G	0.470152	0.0460465	0.00644277	8.86948e-13	heifer puberty
21	0.84	1713473	G	A	0.470152	0.0460465	0.00644277	8.86948e-13	heifer puberty
21	0.85	1713487	G	A	0.470152	0.0460465	0.00644277	8.86948e-13	heifer puberty
21	0.83	1713711	T	C	0.470152	0.0460465	0.00644277	8.86948e-13	heifer puberty
21	0.83	1714276	C	T	0.470152	0.0460465	0.00644277	8.86948e-13	heifer puberty
21	0.84	1715121	G	A	0.470152	0.0460465	0.00644277	8.86948e-13	heifer puberty
21	0.84	1716235	T	C	0.470152	0.0460465	0.00644277	8.86948e-13	heifer puberty
21	0.84	1716483	A	G	0.470152	0.0460465	0.00644277	8.86948e-13	heifer puberty
21	0.84	1717056	C	T	0.470152	0.0460465	0.00644277	8.86948e-13	heifer puberty
21	0.84	1717620	C	T	0.470152	0.0460465	0.00644277	8.86948e-13	heifer puberty
21	0.83	1718402	C	T	0.470152	0.0460465	0.00644277	8.86948e-13	heifer puberty
21	0.84	1718788	G	T	0.470152	0.0460465	0.00644277	8.86948e-13	heifer puberty
21	0.83	1719111	G	T	0.470152	0.0460465	0.00644277	8.86948e-13	heifer puberty
21	0.83	1719259	T	C	0.470152	0.0460465	0.00644277	8.86948e-13	heifer puberty
21	0.82	1719370	A	C	0.470152	0.0460465	0.00644277	8.86948e-13	heifer puberty
21	0.83	1719895	G	A	0.470152	0.0460465	0.00644277	8.86948e-13	heifer puberty
21	0.83	1719999	T	G	0.470152	0.0460465	0.00644277	8.86948e-13	heifer puberty
21	0.85	1720171	C	A	0.470152	0.0460465	0.00644277	8.86948e-13	heifer puberty
21	0.84	1721023	TA	T	0.470152	0.0460465	0.00644277	8.86948e-13	heifer puberty
21	0.85	1723124	G	A	0.470152	0.0460465	0.00644277	8.86948e-13	heifer puberty
21	0.85	1723198	A	G	0.470152	0.0460465	0.00644277	8.86948e-13	heifer puberty
21	0.83	1723612	T	C	0.470152	0.0460465	0.00644277	8.86948e-13	heifer puberty
21	0.82	1723899	A	AAGTCC	0.470152	0.0460465	0.00644277	8.86948e-13	heifer puberty
21	0.82	1723903	T	C	0.470152	0.0460465	0.00644277	8.86948e-13	heifer puberty
21	0.82	1725346	A	C	0.470152	0.0460465	0.00644277	8.86948e-13	heifer puberty
21	0.85	1726228	G	C	0.470152	0.0460465	0.00644277	8.86948e-13	heifer puberty
21	0.84	1726763	C	T	0.470152	0.0460465	0.00644277	8.86948e-13	heifer puberty
21	0.85	1729078	A	C	0.470152	0.0460465	0.00644277	8.86948e-13	heifer puberty
21	0.84	1729866	A	C	0.470152	0.0460465	0.00644277	8.86948e-13	heifer puberty
21	0.85	1730532	C	T	0.470152	0.0460465	0.00644277	8.86948e-13	heifer puberty
21	0.85	1731569	T	G	0.470152	0.0460465	0.00644277	8.86948e-13	heifer puberty
21	0.86	1731744	T	G	0.470152	0.0460465	0.00644277	8.86948e-13	heifer puberty
21	0.85	1732609	T	C	0.470152	0.0460465	0.00644277	8.86948e-13	heifer puberty
21	0.44	1456943	G	C	0.47026	0.0460585	0.00644473	8.88969e-13	heifer puberty
21	0.84	1728290	A	G	0.470242	0.0460357	0.00644376	9.0501e-13	heifer puberty
21	0.98	1975895	C	T	0.483398	0.0470309	0.00658312	9.05453e-13	heifer puberty
21	0.41	1542114	G	A	0.470224	0.0459977	0.00644083	9.22591e-13	heifer puberty
21	0.68	1286677	G	A	0.470838	0.0460941	0.00645474	9.25746e-13	heifer puberty
21	0.47	1462033	T	C	0.47017	0.0460119	0.00644337	9.26782e-13	heifer puberty
21	0.8	1314232	T	C	0.470405	0.0460406	0.00644767	9.28814e-13	heifer puberty
21	0.57	1701917	A	G	0.467806	0.0460216	0.00644504	9.29082e-13	heifer puberty
21	0.97	1976192	A	G	0.483362	0.0469968	0.00658262	9.36575e-13	heifer puberty
21	0.76	1340491	T	C	0.47017	0.0460013	0.00644338	9.3805e-13	heifer puberty
21	0.59	1778727	A	C	0.455138	0.0460246	0.00644675	9.38814e-13	heifer puberty
21	0.69	1288746	G	A	0.470152	0.0460048	0.00644448	9.42563e-13	heifer puberty
21	0.47	1486602	G	A	0.47017	0.0459928	0.00644284	9.42968e-13	heifer puberty
21	0.56	1317821	A	G	0.469845	0.0459895	0.00644353	9.51688e-13	heifer puberty
21	0.7	1694589	A	G	0.47017	0.0459855	0.00644323	9.53676e-13	heifer puberty
21	0.8	1324133	A	G	0.470188	0.0459706	0.00644319	9.69618e-13	heifer puberty
21	0.98	1971433	T	C	0.473635	0.0463864	0.0065021	9.74519e-13	heifer puberty
21	0.81	1322323	T	C	0.47017	0.0459615	0.00644306	9.78585e-13	heifer puberty
21	0.46	1455613	C	A	0.47017	0.0459615	0.00644306	9.78585e-13	heifer puberty
21	0.46	1456188	T	C	0.47017	0.0459615	0.00644306	9.78585e-13	heifer puberty
21	0.46	1472891	C	G	0.47017	0.0459615	0.00644306	9.78585e-13	heifer puberty
21	0.57	1336857	A	T	0.469953	0.0459518	0.00644515	1.00605e-12	heifer puberty
21	0.62	1685040	G	A	0.470188	0.0459337	0.0064429	1.00845e-12	heifer puberty
21	0.62	1793383	C	T	0.469105	0.0459203	0.0064412	1.0098e-12	heifer puberty
21	0.57	1344549	A	G	0.470026	0.0459406	0.00644459	1.01429e-12	heifer puberty
21	0.41	1569474	C	T	0.470711	0.0459058	0.00644184	1.03178e-12	heifer puberty
21	0.72	1330048	C	T	0.470838	0.0460161	0.00645758	1.03397e-12	heifer puberty
21	0.81	1316482	C	T	0.470206	0.0459096	0.00644365	1.04245e-12	heifer puberty
21	0.79	1323036	C	G	0.470206	0.0459096	0.00644365	1.04245e-12	heifer puberty
21	0.41	1565533	T	G	0.470729	0.0459106	0.00644395	1.0438e-12	heifer puberty
21	0.69	1812075	G	T	0.464973	0.0461371	0.00647682	1.05288e-12	heifer puberty
21	0.47	1437512	C	T	0.470495	0.0459224	0.0064493	1.07519e-12	heifer puberty
21	0.46	1477750	G	A	0.470206	0.0458731	0.00644374	1.08699e-12	heifer puberty
21	0.46	1441011	C	T	0.470531	0.0459206	0.0064506	1.08865e-12	heifer puberty
21	0.7	1824882	A	G	0.465135	0.0460447	0.00646832	1.09117e-12	heifer puberty
21	0.41	1521087	C	T	0.470206	0.0458604	0.00644252	1.09191e-12	heifer puberty
21	0.56	1325621	A	C	0.469935	0.0458711	0.00644544	1.10431e-12	heifer puberty
21	0.57	1325873	G	GA	0.469935	0.0458711	0.00644544	1.10431e-12	heifer puberty
21	0.56	1328514	T	C	0.469935	0.0458711	0.00644544	1.10431e-12	heifer puberty
21	0.56	1330627	T	C	0.469935	0.0458711	0.00644544	1.10431e-12	heifer puberty
21	0.4	1517910	A	G	0.470387	0.0458063	0.00643752	1.11494e-12	heifer puberty
21	0.95	2194407	A	C	0.461291	0.0425976	0.00598697	1.11877e-12	heifer puberty
21	0.57	1254277	G	A	0.469827	0.0458396	0.00644323	1.12421e-12	heifer puberty
21	0.57	1265017	A	G	0.469827	0.0458396	0.00644323	1.12421e-12	heifer puberty
21	0.57	1265856	G	A	0.469827	0.0458396	0.00644323	1.12421e-12	heifer puberty
21	0.58	1273472	G	A	0.469827	0.0458396	0.00644323	1.12421e-12	heifer puberty
21	0.57	1276032	C	T	0.469827	0.0458396	0.00644323	1.12421e-12	heifer puberty
21	0.58	1277418	T	C	0.469827	0.0458396	0.00644323	1.12421e-12	heifer puberty
21	0.57	1281612	C	T	0.469827	0.0458396	0.00644323	1.12421e-12	heifer puberty
21	0.57	1288307	C	T	0.469827	0.0458396	0.00644323	1.12421e-12	heifer puberty
21	0.55	1288702	A	G	0.469827	0.0458396	0.00644323	1.12421e-12	heifer puberty
21	0.52	1290448	G	A	0.469827	0.0458396	0.00644323	1.12421e-12	heifer puberty
21	0.57	1298047	T	A	0.469827	0.0458396	0.00644323	1.12421e-12	heifer puberty
21	0.56	1315058	AT	A	0.469827	0.0458396	0.00644323	1.12421e-12	heifer puberty
21	0.45	1366410	G	C	0.469827	0.0458396	0.00644323	1.12421e-12	heifer puberty
21	0.74	1812071	C	T	0.470459	0.046093	0.00648007	1.13516e-12	heifer puberty
21	0.58	1684978	A	G	0.470188	0.0458183	0.00644308	1.15008e-12	heifer puberty
21	0.46	1445509	G	C	0.470531	0.0458772	0.00645167	1.15279e-12	heifer puberty
21	0.58	1745570	G	A	0.464323	0.0459211	0.0064584	1.15804e-12	heifer puberty
21	0.75	2085051	G	T	0.460985	0.0444545	0.00625291	1.16532e-12	heifer puberty
21	0.46	1440327	C	T	0.470513	0.0458551	0.00645011	1.16721e-12	heifer puberty
21	0.79	1310170	G	A	0.470675	0.0458763	0.00645333	1.16946e-12	heifer puberty
21	0.42	1568691	A	G	0.470784	0.045797	0.00644332	1.18012e-12	heifer puberty
21	0.62	1677406	C	G	0.470278	0.0457985	0.00644393	1.18395e-12	heifer puberty
21	0.56	1347442	G	GAC	0.469971	0.0458048	0.00644503	1.18594e-12	heifer puberty
21	0.8	1312939	G	A	0.470332	0.0458091	0.00644595	1.18895e-12	heifer puberty
21	0.57	1338532	T	C	0.469953	0.0458008	0.0064454	1.19481e-12	heifer puberty
21	0.45	1442710	C	G	0.470603	0.0458072	0.00645283	1.25876e-12	heifer puberty
21	0.45	1442712	T	C	0.470603	0.0458072	0.00645283	1.25876e-12	heifer puberty
21	0.97	2197173	C	T	0.461797	0.0424105	0.0059764	1.28115e-12	heifer puberty
21	0.85	1851196	T	C	0.47719	0.0454817	0.00640935	1.2828e-12	heifer puberty
21	0.62	1674964	C	T	0.470224	0.0456963	0.00644428	1.33167e-12	heifer puberty
21	0.72	1275010	A	G	0.469971	0.0456903	0.00644645	1.3639e-12	heifer puberty
21	0.78	1301637	G	T	0.471325	0.0458155	0.00646417	1.3644e-12	heifer puberty
21	0.36	1606092	T	C	0.478597	0.045412	0.00640727	1.36484e-12	heifer puberty
21	0.72	1275927	T	C	0.470314	0.0457327	0.00645316	1.37175e-12	heifer puberty
21	0.56	1225586	T	C	0.469863	0.0456589	0.00644425	1.38832e-12	heifer puberty
21	0.81	1301899	T	C	0.471325	0.0458074	0.00646567	1.39326e-12	heifer puberty
21	0.78	1320443	T	C	0.470495	0.045685	0.00644976	1.40853e-12	heifer puberty
21	0.8	1310575	G	T	0.470549	0.0456756	0.00645069	1.43395e-12	heifer puberty
21	0.95	1968683	G	T	0.469935	0.0459896	0.00649648	1.4503e-12	heifer puberty
21	0.4	1565830	A	C	0.471	0.0455737	0.00643781	1.45138e-12	heifer puberty
21	0.97	2207114	C	A	0.461147	0.0423434	0.00598288	1.46858e-12	heifer puberty
21	0.65	1715848	T	C	0.469484	0.0455855	0.00644127	1.47207e-12	heifer puberty
21	0.72	1284518	C	A	0.470062	0.045616	0.00644571	1.47361e-12	heifer puberty
21	0.4	1568358	TA	T	0.470928	0.0455658	0.00643975	1.48679e-12	heifer puberty
21	0.79	1314169	T	C	0.470495	0.0456295	0.00644876	1.48694e-12	heifer puberty
21	0.71	1279244	A	C	0.46999	0.0456052	0.00644675	1.50378e-12	heifer puberty
21	0.79	1304825	C	T	0.471253	0.0457184	0.00646397	1.51837e-12	heifer puberty
21	0.8	1301107	A	G	0.471289	0.0457183	0.00646434	1.52284e-12	heifer puberty
21	0.4	1571551	T	G	0.470856	0.0455497	0.00644265	1.54898e-12	heifer puberty
21	0.61	2052704	G	C	0.459397	0.0439325	0.00621449	1.55638e-12	heifer puberty
21	0.96	2206080	G	A	0.461021	0.0423003	0.00598533	1.5794e-12	heifer puberty
21	0.8	1319237	T	C	0.470531	0.0455819	0.00644966	1.57942e-12	heifer puberty
21	0.95	2207291	T	C	0.460985	0.0422786	0.00598251	1.58276e-12	heifer puberty
21	0.96	1968952	T	C	0.470856	0.0458763	0.0064962	1.64109e-12	heifer puberty
21	0.66	1752615	G	T	0.467716	0.0454303	0.00643444	1.65917e-12	heifer puberty
21	0.8	1299211	G	T	0.471578	0.045662	0.00646811	1.67039e-12	heifer puberty
21	0.46	1440247	C	T	0.470657	0.045554	0.00645304	1.67339e-12	heifer puberty
21	0.43	1426353	T	C	0.472101	0.0457081	0.00647579	1.68538e-12	heifer puberty
21	0.37	1572514	C	A	0.472516	0.0454222	0.00643574	1.6914e-12	heifer puberty
21	0.73	1273481	A	G	0.470008	0.0454764	0.0064469	1.73856e-12	heifer puberty
21	0.72	1275067	T	G	0.470008	0.0454764	0.0064469	1.73856e-12	heifer puberty
21	0.72	1275111	G	A	0.470044	0.0454568	0.00644765	1.78736e-12	heifer puberty
21	0.78	1306833	A	T	0.471505	0.0455932	0.00646704	1.78809e-12	heifer puberty
21	0.56	1872661	G	T	0.464395	0.0450525	0.00639139	1.80282e-12	heifer puberty
21	0.68	1768314	A	G	0.467066	0.0453871	0.00643913	1.80675e-12	heifer puberty
21	0.71	1279884	A	G	0.470062	0.0454376	0.00644636	1.8078e-12	heifer puberty
21	0.97	1972248	T	G	0.473617	0.045838	0.00650349	1.81236e-12	heifer puberty
21	0.69	1803946	T	C	0.468347	0.0454541	0.00645015	1.82837e-12	heifer puberty
21	0.53	2084132	G	T	0.446494	0.0434806	0.00617253	1.86516e-12	heifer puberty
21	0.95	2198592	T	G	0.4614	0.0421571	0.00598592	1.88541e-12	heifer puberty
21	0.43	1459757	G	A	0.471199	0.0454697	0.00645665	1.89085e-12	heifer puberty
21	0.52	1676105	A	T	0.461508	0.0454242	0.00645262	1.92718e-12	heifer puberty
21	0.68	1763369	A	C	0.467138	0.0452959	0.00643783	1.97992e-12	heifer puberty
21	0.67	1767502	T	A	0.485834	0.0459473	0.00653266	2.01464e-12	heifer puberty
21	1	2205583	C	T	0.461833	0.0420195	0.00597426	2.01525e-12	heifer puberty
21	0.79	1301567	T	A	0.471541	0.0454733	0.00646749	2.04973e-12	heifer puberty
21	0.67	1755610	C	A	0.467698	0.0452376	0.00643456	2.05924e-12	heifer puberty
21	0.39	1120129	G	C	0.46878	0.0452069	0.00643228	2.0931e-12	heifer puberty
21	0.98	2204909	A	G	0.461327	0.0420515	0.00598395	2.10441e-12	heifer puberty
21	0.59	1782279	G	C	0.471758	0.0454673	0.00647066	2.11498e-12	heifer puberty
21	0.57	1842317	A	G	0.461382	0.0452334	0.00643738	2.1151e-12	heifer puberty
21	0.57	1842318	A	C	0.461346	0.0452281	0.00643847	2.14576e-12	heifer puberty
21	0.45	1441896	A	G	0.470766	0.04535	0.00645603	2.14935e-12	heifer puberty
21	0.46	1425359	T	C	0.471181	0.0453836	0.0064616	2.16228e-12	heifer puberty
21	0.79	1301566	A	C	0.47156	0.0454254	0.00646776	2.16595e-12	heifer puberty
21	0.46	1433359	C	T	0.47082	0.0453453	0.00645657	2.16951e-12	heifer puberty
21	0.39	1565863	G	T	0.471289	0.0452007	0.00643661	2.18028e-12	heifer puberty
21	0.38	1532793	C	A	0.471018	0.0452377	0.00644254	2.19158e-12	heifer puberty
21	0.44	1424502	A	G	0.472751	0.0455013	0.00648095	2.20639e-12	heifer puberty
21	0.77	1307361	T	C	0.471578	0.0454122	0.00646899	2.21893e-12	heifer puberty
21	0.66	1758543	G	C	0.467174	0.0451805	0.00643775	2.24982e-12	heifer puberty
21	0.55	1219319	A	AT	0.469953	0.0452318	0.00644525	2.25296e-12	heifer puberty
21	0.37	1170823	C	A	0.469051	0.0451662	0.00643809	2.29184e-12	heifer puberty
21	0.53	1191510	T	C	0.470784	0.0452851	0.00645812	2.34741e-12	heifer puberty
21	0.93	1968486	C	A	0.470711	0.0452405	0.00645462	2.4e-12	heifer puberty
[truncated: 10,346 more rows]

## Sheet: Table S2
Table S2. Correlations calculated using signed t-values of candidate QTLs associated with corresponding gene expression and various phenotypic traits. T-values represent the ratio of the effect size to the standard error (a measure of variability or uncertainty in the estimate of the effect size) obtained from eQTL analysis or GWAS analysis.
Chr	Gene symbol	Gene Ensemble ID	t-values
			eQTL analysis	GWAS_Height	GWAS_BCS	GWAS_Heifer puberty	GWAS_Weight
5	HELB	ENSBTAG00000020806	-14.1553	-1.96917	3.49375	0.993144	-0.541848
5	IRAK3	ENSBTAG00000007636	6.7787	-6.66968	0.899215	6.89134	-5.44757
6	ABCG2	ENSBTAG00000017704	-10.4569	-5.25112	1.50855	0.543612	-5.84731
6	MED28	ENSBTAG00000019441	11.2914	5.52345	-2.7696	-4.56701	2.92054
6	PPM1K	ENSBTAG00000005754	-9.4908	-6.12106	2.88141	1.97496	-4.89448
6	ABCG2	ENSBTAG00000017704	8.43219	2.57987	-0.389877	-0.242454	1.14476
14	BPNT2	ENSBTAG00000015637	-11.8299	0.59571	2.23228	-1.54231	1.89002
Correlation				0.454108	-0.885223	-0.0685406	0.275821
