# Supplementary material for: Selective sweeps for mutations increasing height impede identification of causative mutations for fertility and other correlated traits in cattle
Source: Genet Sel Evol. 2025 Oct 7;57:56. doi: 10.1186/s12711-025-01004-x (PMC12506307; doi:10.1186/s12711-025-01004-x)
Supplement: Supplementary file 3 — Additional file 3: Table S1. Most associated Single Nucleotide Polymorphism (SNP) per chromosome for each trait, as identified through single-trait GWAS analysis. Table S2. Most significant Single Nucleotide Polymorphism (SNP) positions per chromosome identified through multi-trait GWAS (M-GWAS) analysis (p-value < 1 × 10⁻⁹), along with the corresponding signed t-values (calculated as effect size divided by standard error) from single-trait GWAS analyses. Table S3. Significant Single Nucleotide Polymorphisms (SNPs) associated with gene expression (Forutan et al., 2024) and studied traits (i.e. Height, BCS, Weight, Heifer puberty), along with their potential regulatory effects on nearby genes. Table S4. The correlation between candidate quantitative trait loci (QTLs) across four traits including, body condition score (BCS), weight, height, and heifer puberty. The correlation were calculated based on SNP effect size obtained from single-trait GWAS analysis for each trait. Table S5. Effects of the candidate quantitative trait loci (QTLs) on four different traits as estimated from the original single-trait genome-wide association study (GWAS). Table S6. Pearson Correlation between each pair of traits calculated over the effects of nine candidate quantitative trait loci (QTLs) located on chromosomes 5, 6, and 14, estimated using single-trait GWAS analysis. [file 12711_2025_1004_MOESM3_ESM.xlsx]

## Sheet: Table S1
Table S1. Most associated Single Nucleotide Polymorphism (SNP) per chromosome for each trait, as identified through single-trait GWAS analysis.
Chr	Position (bp)	A1	A2	Freq	Effect size	Standard error	P-value	Trait
1	146250196	C	T	0.00262868	0.144618	0.029963	1.38918e-06	BCS
1	115853393	G	A	0.396073	0.0240355	0.00495684	1.24121e-06	heifer pubert
1	53424235	T	C	0.000535839	-66.9353	8.709	1.5209e-14	Height
1	20301914	C	T	0.000693085	39.2044	6.11267	1.42092e-10	Weight
2	4161476	G	A	0.0119208	0.0951622	0.0156542	1.20915e-09	BCS
2	6648640	C	T	0.0292886	-0.0631714	0.0124871	4.21625e-07	heifer pubert
2	10318052	T	C	0.00051523	-66.9581	8.91029	5.70427e-14	Height
2	82730080	G	A	0.000530007	41.3314	7.35671	1.9297e-08	Weight
3	7260271	C	G	0.0027917	0.148776	0.029226	3.57073e-07	BCS
3	8556724	C	A	0.0319414	-0.0540905	0.0112261	1.44798e-06	heifer pubert
3	98636388	G	A	0.00051523	-64.1795	9.29179	4.94578e-12	Height
3	32837376	A	G	0.00189579	18.9784	3.89818	1.12435e-06	Weight
4	62260533	T	C	0.0858907	-0.0289851	0.00618875	2.82005e-06	BCS
4	70993426	A	G	0.000992529	0.288481	0.0600278	1.5414e-06	heifer pubert
4	1461762	T	C	0.000865587	-40.5922	6.94591	5.09495e-09	Height
4	94271908	C	T	0.0785633	-3.66055	0.685356	9.23845e-08	Weight
5	47613200	C	T	0.344908	0.0316669	0.00498412	2.10384e-10	BCS
5	47845759	C	T	0.249865	0.0532913	0.00806363	3.87317e-11	heifer pubert
5	47841198	A	G	0.274989	-7.07551	0.934672	3.73113e-14	Height
5	117629289	T	A	0.000550391	43.1197	6.89806	4.07859e-10	Weight
6	37247818	T	G	0.0713616	-0.0412896	0.00719802	9.68005e-09	BCS
6	37998696	G	A	0.204497	-0.0427334	0.00535292	1.42598e-15	heifer pubert
6	37204143	A	AG	0.0610445	15.087	1.12067	2.59916e-41	Height
6	37266497	A	G	0.0648239	8.23008	0.837966	9.09808e-23	Weight
7	5590312	CTGGAGTGAGGCATCTCCAAGCCAGGA	C	0.011554	-0.068488	0.0145387	2.46829e-06	BCS
7	98992722	A	G	0.0216371	0.0686783	0.0135329	3.87641e-07	heifer pubert
7	81654737	G	A	0.000535839	-57.3679	8.72596	4.88522e-11	Height
7	6658947	T	C	0.00103963	29.1562	5.06461	8.56916e-09	Weight
8	24233699	C	T	0.0806537	0.0303923	0.00616335	8.17541e-07	BCS
8	14348915	G	C	0.000721839	0.339732	0.0704856	1.43651e-06	heifer pubert
8	91193304	A	G	0.000906805	-47.2795	7.0509	2.00786e-11	Height
8	15716359	G	A	0.000693085	32.7853	6.22252	1.37307e-07	Weight
9	76307544	T	C	0.0246974	0.0504925	0.010634	2.05202e-06	BCS
9	89234488	T	C	0.0281337	0.0617742	0.0118836	2.01131e-07	heifer pubert
9	73286704	A	G	0.000618276	-59.2553	8.13819	3.31007e-13	Height
9	96065820	G	T	0.00521853	14.0169	2.32839	1.74439e-09	Weight
10	26856618	T	C	0.00648001	0.0953215	0.0195002	1.01752e-06	BCS
10	41909922	T	G	0.0347024	0.0512362	0.0108084	2.13294e-06	heifer pubert
10	83393814	G	A	0.000556449	-69.5108	8.8855	5.15981e-15	Height
10	96425206	T	G	0.00346543	14.3952	2.83969	3.99303e-07	Weight
11	74254917	T	C	0.233484	0.021108	0.00438506	1.48219e-06	BCS
11	16787281	A	G	0.031797	0.0603111	0.0111382	6.13641e-08	heifer pubert
11	58529249	A	T	0.000535839	-76.237	8.7625	3.30809e-18	Height
11	53800776	A	G	0.00389351	18.155	2.72678	2.77491e-11	Weight
12	20034000	G	A	0.00177283	0.212477	0.0368848	8.38321e-09	BCS
12	2581786	A	G	0.00176851	0.214238	0.0448945	1.82384e-06	heifer pubert
12	22112066	C	T	0.000762541	-46.4462	7.36511	2.85891e-10	Height
12	72472755	GAC	G	0.00209964	-18.2236	3.59432	3.97573e-07	Weight
13	60755827	T	C	0.000529812	0.338053	0.0680132	6.68157e-07	BCS
13	38090905	A	G	0.0130653	0.0782701	0.0164022	1.82482e-06	heifer pubert
13	4516584	C	T	0.00078315	-49.7607	7.37711	1.52738e-11	Height
13	3077046	A	G	0.111628	-2.93311	0.568076	2.42729e-07	Weight
14	24111771	C	A	0.25757	0.0307696	0.00594851	2.30797e-07	BCS
14	23300304	C	G	0.302523	0.0561273	0.00660542	1.94292e-17	heifer pubert
14	23389588	A	G	0.299287	-7.54735	0.827192	7.23633e-20	Height
14	23296927	C	G	0.322448	-3.72609	0.599916	5.26402e-10	Weight
15	79968737	T	C	0.00224151	0.161845	0.0324441	6.08766e-07	BCS
15	78302365	T	C	0.00151586	-0.226842	0.0478458	2.12569e-06	heifer pubert
15	5900941	C	G	0.000577058	-62.2476	8.4254	1.4896e-13	Height
15	18292930	A	AG	0.0114767	-8.10625	1.61428	5.12423e-07	Weight
16	16635338	A	G	0.0089253	0.0825571	0.0171353	1.45042e-06	BCS
16	6302756	A	G	0.0326632	0.0585913	0.0111371	1.43356e-07	heifer pubert
16	54079914	A	G	0.000577058	-55.1897	8.43594	6.06159e-11	Height
16	69903789	G	GTATATAATTATATACATATATATTTATATATACATAGATGTGTATACATGCATATATGCATATATACATATATGTGCGTATACATGTATACATA	0.00395466	13.4484	2.65158	3.93992e-07	Weight
17	54868514	C	G	0.257835	-0.0214563	0.00434335	7.81047e-07	BCS
17	58089937	C	G	0.0594074	-0.0418164	0.00853777	9.69091e-07	heifer pubert
17	13005615	A	G	0.000577058	-63.6935	8.55954	9.97471e-14	Height
17	71711535	CG	C	0.0527968	3.92126	0.756522	2.1803e-07	Weight
18	63354267	G	A	0.00146717	0.187647	0.0403673	3.34347e-06	BCS
18	1691938	A	G	0.0585231	0.0457932	0.00839242	4.85622e-08	heifer pubert
18	18522570	T	C	0.000556449	-59.5514	8.65169	5.85198e-12	Height
18	37861549	G	A	0.00479044	12.0525	2.48145	1.19142e-06	Weight
19	22632108	G	A	0.231283	-0.023295	0.00432481	7.18972e-08	BCS
19	18282211	T	C	0.306222	0.0271553	0.00480651	1.60744e-08	heifer pubert
19	421931	A	G	0.00051523	-63.9924	9.16716	2.93892e-12	Height
19	63311956	A	T	0.167951	-2.51751	0.507869	7.15873e-07	Weight
20	39588710	T	G	0.221074	-0.0221463	0.00434664	3.48678e-07	BCS
20	4965760	A	G	0.0646588	-0.0465612	0.00919681	4.13245e-07	heifer pubert
20	3375333	T	G	0.0949672	-4.37415	0.776828	1.79388e-08	Height
20	25310689	G	C	0.000611546	42.9524	6.92163	5.45089e-10	Weight
21	55368588	A	G	0.00603171	-0.0929235	0.0202543	4.47842e-06	BCS
21	1970429	T	C	0.465785	0.0539174	0.00673412	1.17927e-15	heifer pubert
21	34266478	G	A	0.000865587	-39.346	6.83018	8.38055e-09	Height
21	6535992	T	C	0.00807241	9.55728	1.89441	4.53534e-07	Weight
22	4793620	T	C	0.0351918	-0.0451406	0.00920132	9.30064e-07	BCS
22	979591	G	A	0.00250839	0.2373	0.0462331	2.85628e-07	heifer pubert
22	12950016	T	C	0.00078315	-47.7445	7.16794	2.72257e-11	Height
22	29357887	G	A	0.00381197	14.2156	2.72714	1.86181e-07	Weight
23	12825197	G	C	0.269715	-0.0236826	0.00411475	8.63671e-09	BCS
23	10037573	A	G	0.233714	-0.0322476	0.00542346	2.74855e-09	heifer pubert
23	26440951	G	T	0.00115412	-42.9853	5.88428	2.77028e-13	Height
23	38548651	T	C	0.00248695	17.2316	3.32367	2.16569e-07	Weight
24	2951812	G	T	0.00246566	0.16636	0.0321626	2.31008e-07	BCS
24	32280860	C	T	0.20964	-0.0271186	0.00549679	8.07573e-07	heifer pubert
24	40776076	G	A	0.000577058	-65.9258	8.62978	2.18346e-14	Height
24	47153532	C	T	0.00595238	-11.5101	2.15868	9.71238e-08	Weight
25	29633575	A	G	0.108265	0.0287088	0.00561303	3.14286e-07	BCS
25	9374881	G	A	0.110748	0.0299603	0.00641806	3.03955e-06	heifer pubert
25	24318561	G	C	0.000577058	-49.4506	8.37046	3.46796e-09	Height
25	26662373	A	G	0.0950342	-3.22026	0.64929	7.06164e-07	Weight
26	2450584	A	T	0.000876228	0.300155	0.051565	5.85307e-09	BCS
26	15189683	C	A	0.0766954	0.0351892	0.00750262	2.7286e-06	heifer pubert
26	4378848	G	A	0.000886196	-36.5742	6.89746	1.14184e-07	Height
26	14591015	A	G	0.021078	5.5495	1.16378	1.85594e-06	Weight
27	28793977	CTCACATTTTTCA	C	0.180095	0.0228431	0.00450156	3.8853e-07	BCS
27	8815315	G	C	0.000920345	0.270188	0.0607793	8.77323e-06	heifer pubert
27	17839071	T	C	0.000618276	-50.8214	8.35183	1.16448e-09	Height
27	41194196	G	A	0.0100497	9.35677	1.6961	3.45523e-08	Weight
28	16480902	C	T	0.354118	0.0196238	0.00399458	8.98664e-07	BCS
28	20675134	C	A	0.00588299	-0.120864	0.025107	1.47973e-06	heifer pubert
28	10400471	T	C	0.000968633	-48.9664	6.66642	2.05397e-13	Height
28	43314673	A	C	0.00285388	16.7974	3.05191	3.71479e-08	Weight
29	25259483	G	C	0.0258997	0.0473427	0.0101355	2.99776e-06	BCS
29	14428407	G	T	0.0264013	-0.0532437	0.0121456	1.1664e-05	heifer pubert
29	40723532	A	G	0.000721322	48.8422	7.69481	2.18949e-10	Height
29	43352901	T	C	0.00843933	12.1351	1.86795	8.22137e-11	Weight
30	136400328	T	C	0.00653477	-0.185059	0.0327343	1.57343e-08	BCS
30	138065585	C	T	0.00527831	-0.245811	0.046345	1.13336e-07	heifer pubert
30	112519207	T	C	0.224654	6.00896	1.02439	4.46773e-09	Height
30	31125922	T	C	0.000815395	51.2033	5.36429	1.35827e-21	Weight

## Sheet: Table S2
Table S2. Most significant Single Nucleotide Polymorphism (SNP) positions per chromosome identified through multi-trait GWAS (M-GWAS) analysis (p-value < 1 × 10⁻⁹), along with the corresponding signed t-values (calculated as effect size divided by standard error) from single-trait GWAS analyses.
Chr	Position (bp)	BCS	Heifer puberty	Height	Weight	M-GWAS P-value
1	85972538	-0.247701	-0.227471	-6.34529	0.649816	2.17879e-14
2	6949644	6.05447	-4.84986	-0.726436	3.45458	1.58235e-18
3	74301589	-0.625502	1.20171	-4.31793	2.57854	4.18212e-13
4	61157146	-0.837557	-1.03154	-5.12735	0.39207	6.28623e-10
5	47845893	4.95966	6.59578	-7.40576	-3.62838	1.08182e-28
6	37266497	-5.4491	-7.00698	13.4479	9.8215	1.71433e-71
7	1469267	-0.267227	-1.43351	-6.49169	0.114964	4.47938e-14
8	92133407	-0.549853	1.79552	-6.24177	-0.187256	1.28136e-12
9	73286704	-1.52721	-1.62696	-7.28114	-1.74933	3.46727e-14
10	83392494	0.117688	-1.50035	-7.55864	-0.421138	5.67424e-17
11	58516172	-0.532451	0.485698	-8.59062	-2.43892	1.92104e-17
12	22112066	0.643654	1.49344	-6.30625	-0.262548	1.57506e-11
13	81946429	-1.47201	-0.430478	-6.22166	0.323285	1.41078e-14
14	23338890	3.75332	8.41376	-9.05646	-5.95253	8.77914e-44
15	5900941	0.209911	-0.0833613	-7.38809	0.422854	6.34837e-18
16	52689142	-1.0565	2.43617	-5.61575	0.712308	1.2728e-13
17	28105720	0.149094	0.106473	-5.52865	2.21957	1.01027e-15
18	18522570	-0.618716	-1.43924	-6.88321	-0.109052	1.80874e-15
19	17889149	-1.42166	-2.31093	-6.55114	-1.03826	2.90609e-13
20	4706314	-1.02706	-4.2007	3.18006	4.07096	4.99836e-11
21	1970429	0.0972502	8.0066	-0.348189	0.514639	2.65311e-14
22	55097028	-0.0887845	3.54432	-2.40358	3.9357	4.22092e-12
23	26440951	-1.3007	0.289244	-7.30511	-1.04686	3.12073e-15
24	45824235	-1.00086	-1.06125	-6.87053	-0.893163	1.62531e-13
25	42010908	0.473564	1.44752	-5.59917	1.0779	5.17363e-12
26	4378848	-1.42394	-0.275304	-5.30256	0.857584	2.15664e-12
27	17839071	-0.328776	-1.03773	-6.08506	-0.285837	3.39554e-11
28	10401544	-0.152302	-0.985281	-7.26541	-0.00123566	9.87319e-17
29	40723532	-1.3765	0.169636	6.34742	-0.535521	5.66015e-13
30	31125922	0.262909	-0.565038	1.06059	9.54521	3.0428e-31

## Sheet: Table S3
Table S3. Significant Single Nucleotide Polymorphisms (SNPs) associated with gene expression (Forutan et al, 2024) and studied traits (i.e. Height, BCS, Weight,Heifer puberty), along with their potential regulatory effects on nearby genes
Chr	Position (bp)	Methods			MAF	M-GWAS P-value	Nearest gene	Distance to the nearest gene		enrichment in eQTL study
			A1(the coded effect allele)	A2						Gene start site	Gene symbol	cis-Gene Ensemble ID	Gene strand	Effect allele	Effect size	Standard error	eQTL Pvalue	Type
5	47593069	lead cis-eQTL	T	C	0.347	3.23763e-21	IRAK3	0		47519482	HELB	ENSBTAG00000020806	-	T	-0.289734	0.0204682	1.73161e-45	Cis
										47624668	interleukin 1 receptor associated kinase 3 (IRAK3)	ENSBTAG00000007636	-	T	-0.120545	0.0177829	1.21263e-11	Cis
5	47845893	GWAS QTL	TAGA	T	0.272	1.08182e-28	high mobility group AT-hook 2(HMGA2)	0		_	_	_	_	_	_	_	_	_
6	37115973	lead cis-eQTL	A	G	0.483	7.17281e-23	LOC132345489	1593		36449102	PPM1K	ENSBTAG00000005754	+	A	0.143918	0.0180987	1.83781e-15	Cis
										36475377	ABCG2	ENSBTAG00000017704	+	G	-0.38787	0.0370923	1.36261e-25	Cis
6	37167006	lead cis-eQTL	A	G	0.289	1.75464e-48	LAP3	815		37169216	MED28	ENSBTAG00000019441	+	A	0.297533	0.0263505	1.44802e-29	Cis
6	37266497	GWAS QTL	A	G	0.065	1.71433e-71	family with sequence similarity 184 member B (FAM184B)	0		_	_	_	_	_	_	_	_	_
6	37690283	lead cis-eQTL	C	T	0.262	0.000398716	ligand dependent nuclear receptor corepressor like(LCORL)	133313		36449102	PPM1K	ENSBTAG00000005754	+	C	-0.216246	0.0227848	2.29268e-21	Cis
										37169216	MED28	ENSBTAG00000019441	+	C	0.163415	0.023654	4.89696e-12	Cis
6	37901756	lead cis-eQTL	G	A	0.158	6.00473e-21	LOC132345490	122049		36475377	ABCG2	ENSBTAG00000017704	+	G	0.345806	0.0410102	3.39246e-17	Cis
14	23338890	GWAS QTL	T	G	0.318	8.77914e-44	PLAG1	0		24587138	UBXN2B	ENSBTAG00000009138	+	T	0.156838	0.0231431	1.2278e-11	Cis
14	23897198	lead cis-eQTL	G	A	0.286	1.05019e-18	3'(2'), 5'-bisphosphate nucleotidase 2 (BPNT2)	14077		23883121	BPNT2	ENSBTAG00000015637	-	G	-0.220463	0.0186361	2.7352e-32	Cis
										24587138	UBXN2B	ENSBTAG00000009138	+	G	0.157449	0.0210708	7.87634e-14	Cis
a:The most significant cis-eQTL (SNP-gene distance < 2 Mb) within a 1Mb region centered around the most significant M-GWAS variant
b: The most significant M-GWAS variant

## Sheet: Table S4
Table S4. The correlation between candidate quantitative trait loci (QTLs) across four traits including , body condition score (BCS), weight, height, and heifer puberty. The pearson correlation were calculated based on SNP effect size obtained from single-trait GWAS analysis for each trait.
SNP Position	5:47845893	5:47593069	6:37167006	6:37690283	6:37115973	6:37901756	6:37266497	14:23338890	14:23897198
5:47845893	1	0.986022	0.968908	-0.979297	-0.986664	0.995462	-0.994615	0.951173	0.992215
5:47593069	0.986022	1	0.975952	-0.996029	-0.995276	0.966385	-0.997418	0.988302	0.999087
6:37167006	0.968908	0.975952	1	-0.990148	-0.992264	0.959231	-0.981702	0.971994	0.977513
6:37690283	-0.979297	-0.996029	-0.990148	1	0.998806	-0.960669	0.994622	-0.992039	-0.994714
6:37115973	-0.986664	-0.995276	-0.992264	0.998806	1	-0.972501	0.997239	-0.984745	-0.996049
6:37901756	0.995462	0.966385	0.959231	-0.960669	-0.972501	1	-0.981707	0.921001	0.976483
6:37266497	-0.994615	-0.997418	-0.981702	0.994622	0.997239	-0.981707	1	-0.977985	-0.999447
14:23338890	0.951173	0.988302	0.971994	-0.992039	-0.984745	0.921001	-0.977985	1	0.981659
14:23897198	0.992215	0.999087	0.977513	-0.994714	-0.996049	0.976483	-0.999447	0.981659	1

## Sheet: Table S5
Table S5. Effects of the candidate quantitative trait loci (QTLs) on four different traits as estimated from the original single-trait genome-wide association study (GWAS)
Trait	Chr	Position (bp)	Imputation accuracy	A1	A2	Freq	Effect size	Standard error	P-value
Bcs	5	47593069	0.97	T	C	0.346844	0.029292	0.00502169	5.44107e-09
heifer pubert	5	47593069	0.97	T	C	0.335655	0.0296417	0.00608449	1.10653e-06
Height	5	47593069	0.97	T	C	0.34776	-4.41357	0.724107	1.09313e-09
Weight	5	47593069	0.97	T	C	0.347562	-1.48287	0.554716	0.00751324
Bcs	5	47845893	0.99	TAGA	T	0.27161	0.0321597	0.00648425	7.06157e-07
heifer pubert	5	47845893	0.99	TAGA	T	0.249847	0.053186	0.00806364	4.23013e-11
Height	5	47845893	0.99	TAGA	T	0.272392	-7.05289	0.952352	1.30398e-13
Weight	5	47845893	0.99	TAGA	T	0.272281	-2.6251	0.723491	0.000285202
Bcs	6	37115973	0.9	A	G	0.484228	0.0101785	0.00437703	0.0200483
heifer pubert	6	37115973	0.9	A	G	0.494676	0.0157116	0.0053715	0.0034447
Height	6	37115973	0.9	A	G	0.483574	-4.58095	0.622059	1.78256e-13
Weight	6	37115973	0.9	A	G	0.483998	-3.4111	0.480716	1.28525e-12
Bcs	6	37167006	0.96	A	G	0.28887	-0.0187897	0.00425869	1.02378e-05
heifer pubert	6	37167006	0.96	A	G	0.284224	-0.0352125	0.00523244	1.70067e-11
Height	6	37167006	0.96	A	G	0.288838	6.53081	0.613996	2.01415e-26
Weight	6	37167006	0.96	A	G	0.288466	3.59014	0.470066	2.21456e-14
Bcs	6	37266497	0.85	A	G	0.0650039	-0.0415555	0.00762612	5.06245e-08
heifer pubert	6	37266497	0.85	A	G	0.0620962	-0.0658929	0.0094039	2.43518e-12
Height	6	37266497	0.85	A	G	0.0649396	14.623	1.08738	3.16949e-41
Weight	6	37266497	0.85	A	G	0.0648239	8.23008	0.837966	9.09808e-23
Bcs	6	37690283	0.96	C	T	0.261931	0.00942578	0.00466037	0.0431207
heifer pubert	6	37690283	0.96	C	T	0.261992	0.00572608	0.00574577	0.318972
Height	6	37690283	0.96	C	T	0.262788	-2.3697	0.665637	0.000370784
Weight	6	37690283	0.96	C	T	0.262251	-1.10968	0.512302	0.0303059
Bcs	6	37901756	0.74	G	A	0.15927	-0.0145721	0.0050753	0.00408932
heifer pubert	6	37901756	0.74	G	A	0.153138	-0.0206094	0.00623577	0.000949677
Height	6	37901756	0.74	G	A	0.158712	5.78144	0.711541	4.46468e-16
Weight	6	37901756	0.74	G	A	0.158982	2.86455	0.552938	2.21182e-07
Bcs	14	23338890	1	T	G	0.318356	0.0202066	0.00538366	0.000174505
heifer pubert	14	23338890	1	T	G	0.302902	0.0561463	0.00667315	3.97064e-17
Height	14	23338890	1	T	G	0.318165	-7.20365	0.795416	1.34758e-19
Weight	14	23338890	1	T	G	0.317861	-3.58965	0.603046	2.64044e-09
Bcs	14	23897198	0.55	G	A	0.28671	0.0228082	0.00533608	1.91707e-05
heifer pubert	14	23897198	0.55	G	A	0.273721	0.03294	0.00654254	4.78474e-07
Height	14	23897198	0.55	G	A	0.286509	-4.74815	0.776119	9.48687e-10
Weight	14	23897198	0.55	G	A	0.286387	-1.80183	0.592865	0.00237212

## Sheet: Table S6
Table S6.Pearson correlation between each pair of traits calculated over the effects of nine candidate quantitative trait loci (QTLs) located on chromosomes 5, 6, and 14, estimated using single-trait GWAS analysis.
	Bcs	heifer puberty	Height	Weight
Bcs	1	0.954062	-0.960858	-0.905087
heifer puberty	0.954062	1	-0.96564	-0.924391
Height	-0.960858	-0.96564	1	0.984043
Weight	-0.905087	-0.924391	0.984043	1
